# Supplementary material for: Tumor antigens and immune subtypes of glioblastoma: the fundamentals of mRNA vaccine and individualized immunotherapy development
Source: J Big Data. 2022 Jul 14;9(1):92. doi: 10.1186/s40537-022-00643-x (PMC9281265; doi:10.1186/s40537-022-00643-x)
Supplement: Supplementary file 2 — Additional file 2: Table S2. The clinical information of TCGA cohort. Table S3. Immune-related genes. Table S6. Differentially expressed genes between responders and non-responders in pre-anti-PD-1 treatment samples. Table S7. Differentially expressed genes between responders and non-responders in post-anti-PD-1 treatment samples. [file 40537_2022_643_MOESM2_ESM.xlsx]

## Sheet: Table S2
sample	Immune subtype	Subtype	CIMP_status	OS.time	status	IDH1_status	MGMT_status	Age	Gender	Therapy_Class
TCGA-02-0047	IS1	Proneural	NON G-CIMP	14.7	1	Wild-type	Unmethylated	78.7	Male	Standard Radiation
TCGA-02-0055	IS2	Mesenchymal	NON G-CIMP	2.5	1	NA	NA	62.4	Female	TMZChemoradiation.TMZChemoLong
TCGA-02-2483	IS1	Proneural	G-CIMP	15.3	0	Mutant	Methylated	43.7	Male	TMZ Chemoradiation, TMZ Chemo
TCGA-02-2485	IS3	Classical	NON G-CIMP	15.4	0	Wild-type	Unmethylated	53.4	Male	TMZ Chemoradiation, TMZ Chemo
TCGA-02-2486	IS2	Mesenchymal	NON G-CIMP	20.3	1	Wild-type	Unmethylated	64	Male	TMZ Chemoradiation, TMZ Chemo
TCGA-06-0125	IS4	Classical	NON G-CIMP	47.6	1	Wild-type	Methylated	63.9	Female	TMZ Chemoradiation, TMZ Chemo
TCGA-06-0129	IS1	Proneural	G-CIMP	33.7	1	Mutant	Methylated	30.9	Male	TMZ Chemoradiation, TMZ Chemo
TCGA-06-0130	IS2	Mesenchymal	NON G-CIMP	12.9	1	Wild-type	Unmethylated	54.2	Male	TMZ Chemoradiation, TMZ Chemo
TCGA-06-0132	IS2	Mesenchymal	NON G-CIMP	25.4	1	Wild-type	NA	49.6	Male	Standard Radiation, TMZ Chemo
TCGA-06-0138	IS2	Mesenchymal	NON G-CIMP	24.2	1	Wild-type	NA	43.1	Male	Standard Radiation, TMZ Chemo
TCGA-06-0141	IS2	Mesenchymal	NON G-CIMP	10.3	1	Wild-type	Unmethylated	62.8	Male	TMZ Chemoradiation, TMZ Chemo
TCGA-06-0156	IS2	Proneural	NON G-CIMP	5.8	1	Wild-type	NA	57.3	Male	Standard Radiation
TCGA-06-0157	IS4	Classical	NON G-CIMP	3.2	1	Wild-type	NA	63.3	Female	Standard Radiation
TCGA-06-0158	IS3	Classical	NON G-CIMP	10.8	1	Wild-type	NA	73.5	Male	Standard Radiation, Alkylating Chemo
TCGA-06-0168	IS2	Mesenchymal	NON G-CIMP	19.7	1	Wild-type	NA	59.6	Female	TMZ Chemoradiation, TMZ Chemo
TCGA-06-0174	IS1	Proneural	NON G-CIMP	3.2	1	Wild-type	NA	54.3	Male	Nonstandard Radiation
TCGA-06-0178	IS3	Proneural	G-CIMP	88.1	1	Wild-type	NA	39	Male	TMZ Chemoradiation, TMZ Chemo
TCGA-06-0184	IS4	Mesenchymal	NON G-CIMP	69.9	1	Wild-type	NA	63.8	Male	Standard Radiation, TMZ Chemo
TCGA-06-0187	IS4	Classical	NON G-CIMP	27.2	1	Wild-type	NA	69.3	Male	Standard Radiation, TMZ Chemo
TCGA-06-0190	IS2	Mesenchymal	NON G-CIMP	10.4	1	Wild-type	NA	62.5	Male	Standard Radiation, TMZ Chemo
TCGA-06-0210	IS4	Mesenchymal	NON G-CIMP	7.4	1	Wild-type	NA	72.8	Female	Standard Radiation
TCGA-06-0211	IS4	Classical	NON G-CIMP	11.8	1	Wild-type	NA	48	Male	Standard Radiation, Alkylating Chemo
TCGA-06-0219	IS3	Proneural	NON G-CIMP	0.7	1	Wild-type	NA	67	Male	Unspecified Radiation
TCGA-06-0238	IS1	Proneural	NON G-CIMP	13.3	1	Wild-type	NA	46.6	Male	TMZ Chemoradiation, TMZ Chemo
TCGA-06-0644	IS4	Mesenchymal	NON G-CIMP	12.6	1	Wild-type	NA	71.9	Male	Standard Radiation, TMZ Chemo
TCGA-06-0645	IS2	Mesenchymal	NON G-CIMP	5.8	1	Wild-type	NA	56	Female	Unspecified Radiation
TCGA-06-0646	IS2	Proneural	NON G-CIMP	5.8	1	Wild-type	NA	61	Male	TMZ Chemoradiation, TMZ Chemo
TCGA-06-0649	IS4	Mesenchymal	NON G-CIMP	2.1	1	Wild-type	NA	73.4	Female	Unspecified Radiation
TCGA-06-0686	IS1	Proneural	NON G-CIMP	14.2	1	Wild-type	NA	53.4	Male	Standard Radiation, TMZ Chemo
TCGA-06-0743	IS4	Classical	NON G-CIMP	26.4	1	Wild-type	NA	69.6	Male	Standard Radiation
TCGA-06-0744	IS3	Classical	NON G-CIMP	46.9	1	Wild-type	NA	67	Male	Standard Radiation, TMZ Chemo
TCGA-06-0745	IS4	Proneural	NON G-CIMP	7.9	1	Wild-type	NA	59.9	Male	Standard Radiation
TCGA-06-0747	IS3	Classical	NON G-CIMP	2.7	1	Wild-type	NA	53.8	Male	Standard Radiation
TCGA-06-0749	IS3	Classical	NON G-CIMP	2.7	1	Wild-type	NA	50.8	Male	Nonstandard Radiation
TCGA-06-0750	IS2	Mesenchymal	NON G-CIMP	0.9	1	Wild-type	NA	43.9	Male	Unspecified Radiation
TCGA-06-0878	IS4	Mesenchymal	NON G-CIMP	7.2	0	Wild-type	Unmethylated	74.8	Male	TMZ Chemoradiation, TMZ Chemo
TCGA-06-0882	IS4	Classical	NON G-CIMP	20.8	1	Wild-type	Unmethylated	30.4	Male	TMZ Chemoradiation, TMZ Chemo
TCGA-06-2557	IS3	Classical	NON G-CIMP	1.1	1	Wild-type	Unmethylated	76.6	Male	Unspecified Radiation
TCGA-06-2558	IS1	Proneural	NON G-CIMP	12.5	1	Wild-type	Unmethylated	75.3	Female	Standard Radiation
TCGA-06-2559	IS1	Proneural	NON G-CIMP	4.9	1	Wild-type	Methylated	83.7	Male	TMZ Chemoradiation, TMZ Chemo
TCGA-06-2561	IS3	Classical	NON G-CIMP	17.6	1	Wild-type	Unmethylated	53.4	Female	TMZ Chemoradiation, TMZ Chemo
TCGA-06-2562	IS4	Mesenchymal	NON G-CIMP	12.6	1	Wild-type	Unmethylated	81.5	Male	Nonstandard Radiation, TMZ Chemo
TCGA-06-2563	IS3	Classical	NON G-CIMP	30.6	0	Wild-type	Methylated	72.9	Female	TMZ Chemoradiation, TMZ Chemo
TCGA-06-2564	IS4	Classical	NON G-CIMP	6	0	Wild-type	Unmethylated	50.5	Male	Nonstandard Radiation, TMZ Chemo
TCGA-06-2565	IS4	Classical	NON G-CIMP	16.6	1	Wild-type	Methylated	59	Male	TMZ Chemoradiation, TMZ Chemo
TCGA-06-2567	IS4	Classical	NON G-CIMP	4.4	1	Wild-type	Methylated	65	Male	Nonstandard Radiation, TMZ Chemo
TCGA-06-2569	IS1	Mesenchymal	NON G-CIMP	0.4	0	Wild-type	Unmethylated	24.4	Female	Unspecified Radiation
TCGA-06-2570	IS1	Proneural	G-CIMP	31.5	0	Mutant	Methylated	21.7	Female	TMZ Chemoradiation, TMZ Chemo
TCGA-06-5408	IS4	Classical	NON G-CIMP	11.7	1	Wild-type	Unmethylated	54.9	Female	Standard Radiation, TMZ Chemo
TCGA-06-5410	IS2	Mesenchymal	NON G-CIMP	3.5	1	Wild-type	Methylated	72.3	Female	Unspecified Radiation
TCGA-06-5411	IS1	Proneural	NON G-CIMP	8.3	1	Wild-type	Unmethylated	51.6	Male	Standard Radiation, TMZ Chemo
TCGA-06-5412	IS2	Mesenchymal	NON G-CIMP	4.5	1	Wild-type	Methylated	78.8	Female	Standard Radiation, TMZ Chemo
TCGA-06-5413	IS4	Mesenchymal	NON G-CIMP	8.8	0	Wild-type	Unmethylated	67	Male	Standard Radiation, TMZ Chemo
TCGA-06-5414	IS4	Classical	NON G-CIMP	9	0	Wild-type	Unmethylated	61.7	Male	TMZ Chemoradiation, TMZ Chemo
TCGA-06-5415	IS3	Classical	NON G-CIMP	8.6	0	Wild-type	Unmethylated	60.8	Male	TMZ Chemoradiation, TMZ Chemo
TCGA-06-5416	IS1	Proneural	NON G-CIMP	6.7	0	NA	Unmethylated	23.4	Female	TMZ Chemoradiation, TMZ Chemo
TCGA-06-5417	IS1	Proneural	G-CIMP	5.1	0	Mutant	Methylated	45.4	Female	TMZ Chemoradiation, TMZ Chemo
TCGA-06-5418	IS4	Mesenchymal	NON G-CIMP	2.7	1	Wild-type	Unmethylated	75.5	Female	Unspecified Radiation
TCGA-06-5856	IS1	Classical	NON G-CIMP	3.8	1	Wild-type	Unmethylated	58.1	Male	Unspecified Radiation
TCGA-06-5858	IS4	Classical	NON G-CIMP	6.2	0	Wild-type	Methylated	45.6	Female	TMZ Chemoradiation, TMZ Chemo
TCGA-06-5859	IS3	Classical	NON G-CIMP	4.6	0	Wild-type	Unmethylated	63.5	Male	TMZ Chemoradiation, TMZ Chemo
TCGA-08-0386	IS3	Classical	NON G-CIMP	18	1	Wild-type	NA	74.1	Male	TMZ Chemoradiation, TMZ Chemo
TCGA-12-0616	IS1	Proneural	NON G-CIMP	14.7	1	Wild-type	NA	36.8	Female	TMZ Chemoradiation, TMZ Chemo
TCGA-12-0618	IS1	Proneural	NON G-CIMP	13	1	Wild-type	NA	49.5	Male	TMZ Chemoradiation, TMZ Chemo
TCGA-12-0619	IS2	Mesenchymal	NON G-CIMP	34.9	1	Wild-type	NA	60	Male	TMZ Chemoradiation, TMZ Chemo
TCGA-12-0821	IS3	Proneural	NON G-CIMP	10.6	1	Wild-type	Unmethylated	62.8	Male	Standard Radiation, Alkylating Chemo
TCGA-12-1597	IS1	Proneural	NON G-CIMP	22.2	1	Wild-type	Methylated	62.6	Female	Standard Radiation, TMZ Chemo
TCGA-12-3650	IS1	Proneural	NON G-CIMP	10.9	1	Wild-type	Unmethylated	46.9	Male	TMZ Chemoradiation, TMZ Chemo
TCGA-12-3652	IS4	Classical	NON G-CIMP	34.9	1	Wild-type	Unmethylated	60	Male	TMZ Chemoradiation, TMZ Chemo
TCGA-12-3653	IS4	Classical	NON G-CIMP	14.5	1	Wild-type	Unmethylated	34.3	Female	TMZ Chemoradiation, TMZ Chemo
TCGA-12-5295	IS4	Classical	NON G-CIMP	14.9	1	Wild-type	Methylated	60.7	Female	TMZ Chemoradiation, TMZ Chemo
TCGA-12-5299	IS4	Classical	NON G-CIMP	3.2	1	Wild-type	Unmethylated	56	Female	TMZ Chemoradiation, TMZ Chemo
TCGA-14-0781	IS4	Mesenchymal	NON G-CIMP	1	1	Wild-type	Unmethylated	49	Male	Unspecified Radiation
TCGA-14-0787	IS4	Classical	NON G-CIMP	2.2	1	Wild-type	Methylated	69.3	Male	Unspecified Radiation
TCGA-14-0789	IS2	Mesenchymal	NON G-CIMP	11.2	1	Wild-type	Methylated	54.9	Male	TMZ Chemoradiation, TMZ Chemo
TCGA-14-0790	IS3	Classical	NON G-CIMP	13.8	1	Wild-type	Methylated	64.8	Female	TMZ Chemoradiation, TMZ Chemo
TCGA-14-0817	IS2	Mesenchymal	NON G-CIMP	5.4	1	Wild-type	Unmethylated	69.6	Female	Unspecified Radiation
TCGA-14-0871	IS1	Proneural	NON G-CIMP	28.9	1	Wild-type	Unmethylated	75	Female	Standard Radiation
TCGA-14-1034	IS4	Classical	NON G-CIMP	15.9	1	Wild-type	Methylated	60.3	Female	Standard Radiation, Alkylating Chemo
TCGA-14-1823	IS2	Mesenchymal	NON G-CIMP	17.9	1	Wild-type	Methylated	58.5	Female	TMZ Chemoradiation, TMZ Chemo
TCGA-14-1825	IS1	Proneural	NON G-CIMP	7.6	1	Wild-type	Unmethylated	70.3	Male	Standard Radiation
TCGA-14-1829	IS2	Mesenchymal	NON G-CIMP	7.2	0	Wild-type	Unmethylated	57.3	Male	TMZ Chemoradiation, TMZ Chemo
TCGA-14-2554	IS4	Classical	NON G-CIMP	17.5	1	Wild-type	Unmethylated	52.3	Female	Nonstandard Radiation
TCGA-15-0742	IS4	Classical	NON G-CIMP	13.8	1	Wild-type	NA	65.8	Male	Nonstandard Radiation, TMZ Chemo
TCGA-16-0846	IS3	Proneural	NON G-CIMP	3.9	1	Wild-type	Methylated	85.2	Male	Unspecified Radiation
TCGA-16-1045	IS2	Mesenchymal	NON G-CIMP	29	1	Wild-type	Methylated	49.8	Female	Standard Radiation
TCGA-19-1390	IS1	Proneural	NON G-CIMP	25.4	1	Wild-type	Methylated	63.1	Female	Unspecified Radiation
TCGA-19-1787	IS3	Mesenchymal	NON G-CIMP	12.7	1	NA	Methylated	49	Male	TMZ Chemoradiation, TMZ Chemo
TCGA-19-2619	IS4	Classical	NON G-CIMP	9.7	0	Wild-type	Methylated	55.2	Female	TMZ Chemoradiation, TMZ Chemo
TCGA-19-2620	IS3	Classical	NON G-CIMP	4.9	1	Wild-type	Methylated	70.3	Male	TMZ Chemoradiation, TMZ Chemo
TCGA-19-2624	IS1	Proneural	NON G-CIMP	0.2	1	Wild-type	Unmethylated	51.7	Male	Unspecified Radiation
TCGA-19-2625	IS4	Classical	NON G-CIMP	4.1	1	Wild-type	Unmethylated	76.5	Female	Unspecified Radiation
TCGA-19-5960	IS3	Classical	NON G-CIMP	15	1	Wild-type	Unmethylated	56.5	Male	TMZ Chemoradiation, TMZ Chemo
TCGA-26-1442	IS3	Proneural	G-CIMP	31.3	0	Mutant	Methylated	43.7	Male	TMZ Chemoradiation, TMZ Chemo
TCGA-26-5132	IS4	Classical	NON G-CIMP	9.4	0	Wild-type	Methylated	74.5	Male	TMZ Chemoradiation, TMZ Chemo
TCGA-26-5133	IS1	Proneural	G-CIMP	14.9	0	Wild-type	Unmethylated	59	Male	TMZ Chemoradiation, TMZ Chemo
TCGA-26-5134	IS1	Proneural	NON G-CIMP	5.5	0	Wild-type	Unmethylated	74.2	Male	Standard Radiation
TCGA-26-5135	IS1	Proneural	NON G-CIMP	8.9	1	Wild-type	Methylated	72.5	Female	Unspecified Radiation
TCGA-26-5136	IS3	Mesenchymal	NON G-CIMP	19	1	Wild-type	Methylated	78	Female	Unspecified Radiation
TCGA-26-5139	IS4	Mesenchymal	NON G-CIMP	1.6	0	Wild-type	Unmethylated	65.1	Female	Unspecified Radiation
TCGA-27-1830	IS4	Mesenchymal	NON G-CIMP	5.1	1	Wild-type	Methylated	57.9	Male	Standard Radiation, TMZ Chemo
TCGA-27-1831	IS3	Classical	NON G-CIMP	16.6	1	Wild-type	Unmethylated	66.9	Male	TMZ Chemoradiation, TMZ Chemo
TCGA-27-1832	IS2	Mesenchymal	NON G-CIMP	9.9	1	Wild-type	Unmethylated	59.4	Female	Nonstandard Radiation, TMZ Chemo
TCGA-27-1834	IS3	Proneural	NON G-CIMP	40.5	1	Wild-type	Methylated	56.3	Male	TMZ Chemoradiation, TMZ Chemo
TCGA-27-1835	IS3	Classical	NON G-CIMP	21.3	1	Wild-type	Methylated	53.2	Female	TMZ Chemoradiation, TMZ Chemo
TCGA-27-1837	IS3	Classical	NON G-CIMP	14	1	Wild-type	Methylated	36.6	Male	Standard Radiation, TMZ Chemo
TCGA-27-2519	IS4	Mesenchymal	NON G-CIMP	18.1	1	Wild-type	Unmethylated	48.5	Male	TMZ Chemoradiation, TMZ Chemo
TCGA-27-2521	IS1	Proneural	G-CIMP	10.4	0	Mutant	Methylated	34.7	Male	Standard Radiation, TMZ Chemo
TCGA-27-2523	IS4	Classical	NON G-CIMP	16.1	1	Wild-type	Methylated	63.1	Male	Standard Radiation, TMZ Chemo
TCGA-27-2524	IS2	Mesenchymal	NON G-CIMP	7.6	1	Wild-type	Unmethylated	56.3	Male	Standard Radiation, TMZ Chemo
TCGA-27-2526	IS3	Classical	NON G-CIMP	2.9	1	Wild-type	Unmethylated	79.3	Female	Unspecified Radiation
TCGA-27-2528	IS3	Classical	NON G-CIMP	15.8	1	Wild-type	Methylated	62.6	Male	TMZ Chemoradiation, TMZ Chemo
TCGA-28-1747	IS3	Classical	NON G-CIMP	2.5	1	Wild-type	Methylated	44.6	Male	Nonstandard Radiation, TMZ Chemo
TCGA-28-1753	IS4	Mesenchymal	NON G-CIMP	1.2	0	Wild-type	Unmethylated	53	Male	Nonstandard Radiation
TCGA-28-2509	IS4	Mesenchymal	NON G-CIMP	4.8	0	Wild-type	Methylated	77.3	Female	Standard Radiation, TMZ Chemo
TCGA-28-2513	IS2	Mesenchymal	NON G-CIMP	7.3	0	Wild-type	Unmethylated	69.6	Female	TMZ Chemoradiation, TMZ Chemo
TCGA-28-2514	IS3	Classical	NON G-CIMP	5.3	0	Wild-type	Unmethylated	45.8	Male	Standard Radiation, TMZ Chemo
TCGA-28-5204	IS3	Proneural	NON G-CIMP	14.9	1	Wild-type	Unmethylated	72.5	Male	TMZ Chemoradiation, TMZ Chemo
TCGA-28-5207	IS3	Mesenchymal	NON G-CIMP	11.3	1	Wild-type	Unmethylated	71.1	Male	Nonstandard Radiation, TMZ Chemo
TCGA-28-5208	IS4	Mesenchymal	NON G-CIMP	17.9	1	Wild-type	Methylated	52.2	Male	TMZ Chemoradiation, TMZ Chemo
TCGA-28-5213	IS2	Mesenchymal	NON G-CIMP	31.3	0	Wild-type	Unmethylated	72.5	Male	Standard Radiation, TMZ Chemo
TCGA-28-5215	IS4	Mesenchymal	NON G-CIMP	11	1	Wild-type	Methylated	62.1	Female	Nonstandard Radiation, TMZ Chemo
TCGA-28-5216	IS1	Mesenchymal	NON G-CIMP	13.6	0	Wild-type	Unmethylated	52.7	Male	TMZ Chemoradiation, TMZ Chemo
TCGA-28-5218	IS2	Mesenchymal	NON G-CIMP	5.2	1	Wild-type	Unmethylated	63.2	Male	Standard Radiation, TMZ Chemo
TCGA-28-5220	IS3	Classical	NON G-CIMP	10.5	0	Wild-type	Unmethylated	67.4	Male	Standard Radiation, TMZ Chemo
TCGA-32-1970	IS3	Classical	NON G-CIMP	15.4	1	Wild-type	Unmethylated	59.2	Male	TMZ Chemoradiation, TMZ Chemo
TCGA-32-1980	IS3	Proneural	NON G-CIMP	1.2	1	Wild-type	Unmethylated	72.5	Male	Unspecified Radiation
TCGA-32-1982	IS3	Classical	NON G-CIMP	4.7	1	Wild-type	Methylated	76	Female	Alkylating Chemo
TCGA-32-2615	IS2	Mesenchymal	NON G-CIMP	15.9	1	Wild-type	Unmethylated	62.7	Male	Nonstandard Radiation, TMZ Chemo
TCGA-32-2616	IS4	Classical	NON G-CIMP	7.4	1	NA	Methylated	48.7	Female	TMZ Chemoradiation, TMZ Chemo
TCGA-32-2632	IS3	Classical	NON G-CIMP	8.8	1	Wild-type	Unmethylated	80.2	Male	Unspecified Therapy
TCGA-32-2634	IS1	Proneural	NON G-CIMP	22.8	0	Wild-type	Methylated	82	Male	TMZ Chemoradiation, TMZ Chemo
TCGA-32-2638	IS4	Classical	NON G-CIMP	25.2	1	Wild-type	Methylated	67.5	Male	TMZ Chemoradiation, TMZ Chemo
TCGA-32-4213	IS2	Mesenchymal	NON G-CIMP	19.9	0	Wild-type	Methylated	47.2	Female	TMZ Chemoradiation, TMZ Chemo
TCGA-32-5222	IS4	Proneural	NON G-CIMP	19.2	1	Wild-type	Methylated	66.1	Male	TMZ Chemoradiation, TMZ Chemo
TCGA-41-2571	IS1	Proneural	NON G-CIMP	0.8	1	Wild-type	Unmethylated	89.3	Male	TMZ Chemo
TCGA-41-2572	IS4	Classical	NON G-CIMP	13.3	1	Wild-type	Unmethylated	67.1	Male	TMZ Chemoradiation, TMZ Chemo
TCGA-41-3915	IS2	Mesenchymal	NON G-CIMP	11.8	1	Wild-type	Methylated	49	Male	TMZ Chemoradiation, TMZ Chemo
TCGA-41-4097	IS4	Mesenchymal	NON G-CIMP	0.2	1	Wild-type	Unmethylated	63.3	Female	Unspecified Radiation
TCGA-41-5651	IS1	Proneural	NON G-CIMP	15.1	1	Wild-type	Methylated	59.4	Female	TMZ Chemoradiation, TMZ Chemo
TCGA-76-4926	IS3	Mesenchymal	NON G-CIMP	4.5	1	Wild-type	Unmethylated	68.7	Male	Nonstandard Radiation, TMZ Chemo
TCGA-76-4927	IS4	Classical	NON G-CIMP	17.6	1	Wild-type	Unmethylated	58	Male	Unspecified Therapy
TCGA-76-4928	IS4	Classical	NON G-CIMP	3.1	1	Wild-type	Methylated	85.6	Female	Nonstandard Radiation, TMZ Chemo

## Sheet: Table S3
Immune-related genes
Symbol
A2M
ABCA6
ABCA8
ABCA9
ABCB1
ABCC4
ABCC9
ABCD2
ABI3
ABI3BP
ACAP1
ACE
ACHE
ACO1
ACOXL
ACP5
ACSL5
ACSM5
ACSS3
ACTA1
ACTA2
ACTG1
ACTN1
ACVR1
ACVR1B
ACVR1C
ACVR2A
ACVR2B
ACVRL1
ADAM12
ADAM28
ADAM6
ADAM8
ADAMDEC1
ADAMTS10
ADAMTS12
ADAMTS14
ADAMTS16
ADAMTS2
ADAMTS4
ADAMTS5
ADAMTS9
ADAMTSL2
ADAP2
ADAR
ADAT1
ADCY4
ADCYAP1
ADCYAP1R1
ADIPOR1
ADIPOR2
ADM
ADM2
ADORA2A
ADORA3
ADPRH
ADRA2A
ADRB1
ADRB2
ADRM1
AEBP1
AEN
AFF3
AGAP2
AGER
AGRP
AGT
AGTR1
AHCYL2
AHNAK
AIF1
AIM2
AIMP1
AKAP12
AKAP2
AKAP5
AKNA
AKT1
AKT2
AKT3
ALB
ALDH1A1
ALDH3B1
ALOX5
ALOX5AP
ALOXE3
ALPK2
AMH
AMIGO3
AMPH
ANGPT1
ANGPT4
ANGPTL1
ANGPTL2
ANGPTL4
ANGPTL5
ANGPTL6
ANGPTL7
ANK2
ANKRD17
ANKRD22
ANKRD36BP1
ANKRD44
ANKRD55
ANO6
ANTXR1
ANTXR2
ANXA6
AOAH
AOC3
AP1S2
AP3B1
APBB1IP
APBB2
APLN
APLNR
APOBEC3A
APOBEC3C
APOBEC3D
APOBEC3F
APOBEC3G
APOBEC3H
APOC1
APOC2
APOD
APOE
APOL3
APOL6
APOM
AQP1
AQP9
AR
ARAF
AREG
ARG2
ARHGAP15
ARHGAP18
ARHGAP22
ARHGAP25
ARHGAP30
ARHGAP31
ARHGAP4
ARHGAP6
ARHGAP9
ARHGDIB
ARHGEF15
ARHGEF37
ARHGEF6
ARID5A
ARL6IP5
ARRB1
ARRB2
ARRDC5
ARSB
ARTN
ASAH1
ASGR2
ASPN
ASRGL1
ASXL2
ASXL3
ATE1
ATP10A
ATP2A3
ATP8A1
ATP8B4
AVPR1A
AVPR2
AZGP1
AZU1
B2M
B3GAT1
BACH2
BANK1
BATF
BATF2
BATF3
BCL10
BCL2A1
BCL2L14
BCL3
BCL6B
BDKRB2
BDNF
BECN1
BEND5
BEX5
BGN
BHLHA15
BHLHE22
BHLHE41
BICC1
BID
BIN2
BIRC5
BIRC6
BLK
BLNK
BMP1
BMP2
BMP2K
BMP3
BMP4
BMP5
BMP6
BMP7
BMP8A
BMP8B
BMPR1A
BMPR1B
BMPR2
BNC2
BPHL
BPI
BRAF
BRD8
BST1
BST2
BTC
BTK
BTLA
BTN2A2
BTN3A1
BTN3A2
BTN3A3
C10orf128
C11orf21
C14orf2
C15orf48
C16orf54
C19orf38
C19orf66
C1orf116
C1orf127
C1orf162
C1orf228
C1orf54
C1QA
C1QB
C1QC
C1QTNF7
C2
C3
C3AR1
C4A
C5
C5AR1
C5orf56
C6orf132
C7
C8G
C9orf139
CACNA1C
CACNA2D2
CACNA2D4
CACYBP
CALB2
CALCB
CALCR
CALCRL
CALD1
CALR
CAMK1
CAMK4
CAMP
CANX
CARD11
CARD8
CARD9
CASP3
CASP5
CASS4
CAT
CAV1
CBL
CBLB
CCDC102B
CCDC141
CCDC69
CCDC80
CCK
CCL13
CCL14
CCL17
CCL18
CCL19
CCL2
CCL20
CCL22
CCL23
CCL25
CCL26
CCL27
CCL28
CCL3
CCL3L1
CCL3L3
CCL4
CCL4L2
CCL5
CCL7
CCL8
CCNT1
CCR1
CCR10
CCR2
CCR3
CCR4
CCR5
CCR6
CCR7
CCR9
CCRL2
CD14
CD160
CD163
CD163L1
CD180
CD19
CD1A
CD1C
CD1D
CD1E
CD2
CD200
CD200R1
CD207
CD209
CD22
CD226
CD244
CD247
CD248
CD27
CD274
CD28
CD300A
CD300C
CD300E
CD300LB
CD300LF
CD302
CD320
CD33
CD34
CD36
CD37
CD3D
CD3E
CD3G
CD4
CD40
CD40LG
CD48
CD5
CD52
CD53
CD58
CD6
CD68
CD69
CD7
CD70
CD72
CD74
CD79A
CD79B
CD80
CD81
CD84
CD86
CD8A
CD8B
CD93
CD96
CDC42
CDC42SE2
CDH1
CDH11
CDH20
CDH3
CDH5
CDH6
CDK15
CDK4
CDKL5
CDNF
CDSN
CEACAM19
CEACAM21
CEACAM4
CELA1
CELF2
CER1
CERKL
CETP
CFP
CGB7
CHAC1
CHGA
CHGB
CHIT1
CHN1
CHP2
CHRD
CHRDL1
CHRNA6
CHST13
CHST2
CHUK
CIITA
CILP
CISH
CKLF
CLCF1
CLDN4
CLEC10A
CLEC11A
CLEC12A
CLEC14A
CLEC1A
CLEC3B
CLEC4A
CLEC4D
CLEC4E
CLEC4G
CLEC5A
CLEC9A
CLECL1
CLIC2
CLIC3
CLIC5
CLIP3
CLOCK
CLTB
CMKLR1
CMPK2
CMTM1
CMTM2
CMTM3
CMTM4
CMTM5
CMTM6
CMTM7
CMTM8
CNFN
CNRIP1
CNTF
CNTFR
COL10A1
COL11A1
COL12A1
COL14A1
COL15A1
COL18A1
COL1A1
COL1A2
COL3A1
COL4A1
COL4A2
COL5A1
COL5A2
COL5A3
COL6A1
COL6A2
COL6A3
COL6A6
COL8A1
COLEC10
COLEC12
CORIN
CORO1A
CORT
COTL1
CPA3
CPNE5
CPVL
CPXM1
CPZ
CR1
CR1L
CRABP1
CRABP2
CREB1
CREB3L1
CREBL2
CRH
CRHR1
CRHR2
CRIM1
CRISPLD2
CRLF1
CRLF3
CRTAM
CRYBB1
CSF1
CSF1R
CSF2RA
CSF2RB
CSF3
CSF3R
CSGALNACT2
CSK
CSMD2
CSPG5
CSRP1
CST7
CTF1
CTGF
CTHRC1
CTLA4
CTSB
CTSK
CTSO
CTSS
CTSW
CTSZ
CTTNBP2
CX3CL1
CX3CR1
CXCL1
CXCL10
CXCL11
CXCL12
CXCL13
CXCL14
CXCL16
CXCL2
CXCL3
CXCL5
CXCL6
CXCL9
CXCR1
CXCR2
CXCR2P1
CXCR3
CXCR4
CXCR5
CXCR6
CXorf21
CXorf36
CYBA
CYBB
CYFIP2
CYLD
CYP1B1
CYP27A1
CYSLTR1
CYSLTR2
CYTH4
CYTIP
DAAM2
DAB2
DACT1
DACT3
DAXX
DBH
DCBLD1
DCHS1
DCK
DCN
DDI2
DDR2
DDX17
DDX58
DDX60
DEFA1B
DENND1C
DENND2A
DERL3
DES
DHRS1
DHRS9
DHX58
DIXDC1
DKK1
DKK2
DLC1
DLL4
DMBT1
DMKN
DMXL2
DNAH8
DNAJC5B
DOCK10
DOCK11
DOCK2
DOCK4
DOCK8
DOK1
DOK2
DOK3
DOK5
DOK6
DPEP1
DPEP2
DPP8
DPT
DSC1
DSP
DUOX1
DUOX2
DUOXA1
DUSP16
DUSP4
DYSF
E2F5
EBF1
EBF2
EBI3
ECD
ECM2
ECSCR
EDA
EDA2R
EDAR
EDN1
EDN2
EDN3
EDNRA
EDNRB
EED
EFEMP2
EFTUD2
EGF
EGFR
EHD2
EIF2AK2
ELANE
ELAVL1
ELN
EMCN
EMILIN1
EMILIN2
ENDOU
ENG
ENO3
ENOX1
ENPEP
ENPP2
ENPP3
ENPP4
ENTPD1
EOMES
EP300
EPCAM
EPO
EPOR
EPS8
EPS8L1
EPSTI1
ERAP1
ERAP2
EREG
ERN1
ERP27
ESAM
ESM1
ESR1
ESR2
ESRRA
ESRRB
ESRRG
ETS1
ETV3
ETV7
EVI2A
EVI2B
EVPL
F13A1
F2R
F2RL1
F5
FABP3
FABP4
FABP5
FABP6
FABP7
FAM105A
FAM107A
FAM129C
FAM13C
FAM155A
FAM168A
FAM171B
FAM177B
FAM198B
FAM19A5
FAM3B
FAM3C
FAM3D
FAM46B
FAM46C
FAM49A
FAM78A
FAM83A
FAM92B
FAP
FAS
FASLG
FAT4
FBLN2
FBLN5
FBN1
FBP1
FBXL7
FBXO6
FCAR
FCER1A
FCER1G
FCER2
FCGBP
FCGR1A
FCGR1B
FCGR2A
FCGR2B
FCGR2C
FCGR3A
FCGR3B
FCGRT
FCN1
FCRL3
FCRL5
FCRL6
FCRLA
FERMT2
FERMT3
FGD2
FGD3
FGD5
FGF1
FGF11
FGF12
FGF13
FGF14
FGF17
FGF18
FGF2
FGF20
FGF22
FGF5
FGF7
FGF8
FGF9
FGFR1
FGFR2
FGFR3
FGFR4
FGFRL1
FGL2
FGR
FHL5
FIBIN
FICD
FIGNL2
FILIP1L
FKBP11
FKBP7
FLI1
FLT1
FLT3
FLT3LG
FLT4
FLVCR2
FMNL1
FMNL3
FMOD
FN1
FNBP1
FNDC1
FNIP2
FOLR2
FOS
FOXP3
FPR1
FPR2
FPR3
FRZB
FSCN1
FSTL1
FSTL3
FUCA1
FURIN
FUT7
FYN
FZD4
GAB3
GAL
GALM
GALR2
GALR3
GAPT
GAS7
GAST
GATA1
GATA2
GATA3
GATM
GBGT1
GBP1
GBP2
GBP4
GBP5
GDF1
GDF10
GDF11
GDF15
GDF5
GDF6
GDF9
GDNF
GFAP
GFI1
GFRA3
GGT1
GGT5
GHR
GHRL
GIMAP1
GIMAP2
GIMAP4
GIMAP5
GIMAP6
GIMAP7
GIMAP8
GIPC3
GIPR
GIT2
GJA4
GJA5
GJB2
GJB3
GJB5
GJD3
GLIPR2
GLIS3
GLP1R
GLP2R
GLRX
GLT8D2
GMFB
GMFG
GMIP
GMPR
GNA15
GNAI1
GNAI2
GNG11
GNG2
GNG7
GNGT2
GNLY
GNRH1
GNRHR
GNS
GPBAR1
GPC5
GPC6
GPI
GPIHBP1
GPR132
GPR137B
GPR141
GPR157
GPR17
GPR171
GPR174
GPR18
GPR183
GPR34
GPR35
GPR4
GPR55
GPR65
GPR82
GPR84
GPRIN3
GPSM3
GRAP
GRAP2
GRB2
GREM1
GREM2
GRIN3A
GRN
GRP
GSDMA
GSK3B
GTF2A1
GUCY1A2
GUCY1A3
GYPC
GZMA
GZMB
GZMH
GZMK
GZMM
HAMP
HAPLN3
HAVCR2
HBEGF
HCG26
HCK
HCLS1
HCP5
HCST
HDAC1
HDC
HDGF
HECW2
HEPH
HEPHL1
HERC6
HERPUD1
HEYL
HFE
HGF
HIC1
HIPK3
HIST1H2AE
HIST1H2AG
HIST1H2AM
HIST1H3H
HK3
HLA-A
HLA-B
HLA-C
HLA-DMA
HLA-DMB
HLA-DOA
HLA-DOB
HLA-DPA1
HLA-DPB1
HLA-DPB2
HLA-DQA1
HLA-DQA2
HLA-DQB1
HLA-DQB2
HLA-DRA
HLA-DRB1
HLA-DRB5
HLA-DRB6
HLA-E
HLA-F
HLA-G
HLA-H
HLX
HMCN1
HMGB1
HMOX1
HMSD
HNF4G
HNMT
HPGD
HPGDS
HRAS
HRH2
HS3ST1
HS3ST2
HSD11B1
HSD17B14
HSH2D
HSP90AA1
HSP90AB1
HSPA12B
HSPA1A
HSPA1B
HSPA1L
HSPA2
HSPA4
HSPA5
HSPA6
HSPA8
HTR2A
HTR3A
HTRA3
HTRA4
HVCN1
HYDIN
ICAM1
ICAM2
ICAM3
ICK
ICOS
ICOSLG
IDO1
IFFO1
IFI27
IFI30
IFI35
IFI44
IFI44L
IFI6
IFIH1
IFIT2
IFIT3
IFIT5
IFITM1
IFITM3
IFNAR1
IFNAR2
IFNE
IFNGR1
IFNGR2
IGDCC4
IGF1
IGF1R
IGF2
IGF2R
IGSF10
IGSF21
IGSF6
IKBKB
IKBKE
IKBKG
IKZF1
IKZF3
IL10
IL10RA
IL10RB
IL11
IL11RA
IL12A
IL12RB1
IL12RB2
IL13
IL13RA1
IL13RA2
IL15
IL15RA
IL16
IL17B
IL17C
IL17D
IL17RA
IL17RB
IL17RC
IL17RD
IL17RE
IL18
IL18BP
IL18R1
IL18RAP
IL1A
IL1B
IL1R1
IL1R2
IL1RAP
IL1RL1
IL1RL2
IL1RN
IL20RA
IL20RB
IL21R
IL22RA1
IL23A
IL24
IL25
IL27
IL27RA
IL2RA
IL2RB
IL2RG
IL31RA
IL32
IL33
IL34
IL3RA
IL4I1
IL4R
IL6
IL6R
IL6ST
IL7
IL7R
IL9R
ILK
INHA
INHBA
INHBB
INHBC
INHBE
INMT
INPP5D
INS-IGF2
INSL3
INSL5
INSR
IPCEF1
IQGAP2
IREB2
IRF1
IRF3
IRF4
IRF5
IRF7
IRF8
IRF9
ISG15
ISG20
ISG20L2
ISLR
ITGA1
ITGA11
ITGA2B
ITGA4
ITGA5
ITGA8
ITGA9
ITGAD
ITGAL
ITGAM
ITGAV
ITGAX
ITGB1
ITGB2
ITGB3
ITGB7
ITGBL1
ITK
ITM2A
JAG1
JAG2
JAK1
JAK2
JAK3
JAKMIP1
JAM2
JAM3
JMY
JSRP1
JUN
JUND
JUP
KCNA3
KCNAB2
KCND2
KCNE4
KCNH2
KCNJ10
KCNJ8
KCNK13
KCNK6
KCNMB1
KCNN3
KCNN4
KCNT2
KCTD12
KDR
KIAA0368
KIAA0754
KIAA1549
KIAA1755
KIF21B
KIR2DL4
KIT
KITLG
KL
KLHDC10
KLHL11
KLHL23
KLHL6
KLK7
KLKB1
KLRB1
KLRC1
KLRC2
KLRC3
KLRC4
KLRD1
KLRG1
KLRK1
KMO
KRAS
KRT16
LAD1
LAG3
LAIR1
LAMA2
LAMA4
LAMC2
LANCL1
LAP3
LAPTM5
LAT
LAT2
LATS1
LATS2
LAX1
LBP
LCK
LCN10
LCN12
LCN2
LCNL1
LCOR
LCP1
LCP2
LDB2
LEAP2
LEFTY1
LEFTY2
LEP
LEPR
LGALS2
LGALS9
LGI2
LGMN
LGR4
LGR5
LGR6
LHB
LHFPL2
LIF
LIFR
LIG3
LILRA1
LILRA2
LILRA3
LILRA4
LILRA5
LILRA6
LILRB1
LILRB2
LILRB3
LILRB4
LILRB5
LIMD2
LIME1
LIMS1
LIPA
LMBR1
LMBR1L
LMOD1
LMTK2
LOC606724
LOC653786
LOC730101
LOXL2
LOXL3
LPAR4
LPL
LPXN
LRCH2
LRMP
LRP1
LRP6
LRRC15
LRRC17
LRRC25
LRRC32
LRSAM1
LSAMP
LSP1
LST1
LTA
LTB
LTB4R
LTB4R2
LTBP1
LTBP2
LTBP3
LTBP4
LTBR
LTC4S
LTF
LUM
LY86
LY9
LY96
LYL1
LYN
LYPD3
LYPD5
LYVE1
LYZ
MAGEL2
MALT1
MAN1A1
MAN1A2
MAN1C1
MANF
MAOB
MAP1LC3C
MAP2K1
MAP2K2
MAP3K14
MAP3K2
MAP3K8
MAP4K1
MAP7D1
MAPK1
MAPK14
MAPK3
MAPK8
MAPT
MARCO
MASP1
MASP2
MAVS
MBNL3
MC1R
MC4R
MCHR1
MCHR2
MCOLN2
MDK
MED13
MED13L
MEF2B
MEF2C
MEI1
MEOX2
MET
MFAP3
MFAP4
MFNG
MFRP
MFSD7
MGAT4A
MGAT5
MGP
MIA
MICA
MICAL2
MICB
MIF
MIR155HG
MITF
MLPH
MMP1
MMP12
MMP14
MMP16
MMP2
MMP25
MMP3
MMP9
MMRN1
MMRN2
MNDA
MPEG1
MPL
MPO
MPP1
MR1
MRC1
MRGPRF
MRO
MRPL27
MRPL55
MRPS12
MRPS21
MRVI1
MS4A1
MS4A14
MS4A4A
MS4A6A
MS4A7
MSR1
MSRB3
MSTN
MUC4
MVP
MX1
MX2
MXD1
MXRA8
MYCT1
MYEF2
MYO1F
MYO1G
MYO7A
MYO9A
N4BP2
N4BP2L1
NAALADL1
NAIP
NAMPT
NAP1L3
NAPSB
NBEA
NBEAL1
NCCRP1
NCF1
NCF1B
NCF1C
NCF2
NCF4
NCK1
NCK2
NCKAP1L
NCOA2
NCR3
NDP
NDRG1
NEDD4
NEGR1
NENF
NEO1
NFAM1
NFAT5
NFATC1
NFATC2
NFATC3
NFATC4
NFKB1
NFKB2
NFKBIA
NFKBIB
NFKBID
NFKBIE
NFKBIZ
NFYA
NFYB
NFYC
NGF
NGFR
NHLRC2
NHSL2
NID2
NIPAL4
NKG7
NLRC3
NLRC4
NLRC5
NLRP12
NLRP3
NLRX1
NMB
NMBR
NMI
NOD1
NOD2
NODAL
NOS1
NOS2
NOTCH4
NOVA2
NOX1
NOX4
NOX5
NPFF
NPPA
NPPB
NPPC
NPR1
NPR3
NPY
NR0B1
NR1D1
NR1D2
NR1H2
NR1H3
NR1H4
NR1I2
NR1I3
NR2C1
NR2C2
NR2E1
NR2E3
NR2F1
NR2F2
NR2F6
NR3C1
NR3C2
NR4A1
NR4A2
NR4A3
NR5A1
NR5A2
NR6A1
NRAS
NRG1
NRG2
NRG3
NRG4
NRP1
NRP2
NRTN
NRXN3
NT5E
NTF4
NTM
NTNG2
NTRK1
NUDT6
OAS1
OAS2
OAS3
OASL
OGFR
OGFRL1
OGN
OLFML1
OLFML2B
OLFML3
OLR1
OMD
OPRD1
OPRK1
OPRL1
OSCAR
OSGIN1
OSM
OSMR
OTOA
OVOL1
OXTR
P2RX1
P2RX4
P2RX5
P2RX7
P2RY10
P2RY11
P2RY12
P2RY13
P2RY14
P2RY8
P4HA3
PABPC5
PADI2
PAFAH1B2
PAG1
PAK1
PAK2
PAK3
PAK4
PAK6
PALM2-AKAP2
PARM1
PARP12
PARP14
PARP15
PARP9
PARVG
PATL2
PATZ1
PBX4
PCDH12
PCDH17
PCDH18
PCDHGA12
PCOLCE
PCSK1
PCSK2
PCYOX1L
PDCD1
PDCD1LG2
PDE1A
PDE1B
PDE3A
PDE3B
PDE4B
PDE6G
PDF
PDGFA
PDGFB
PDGFC
PDGFD
PDGFRA
PDGFRB
PDGFRL
PDIA2
PDIA3
PDK1
PDYN
PDZK1IP1
PDZRN3
PECAM1
PEG3
PENK
PF4
PF4V1
PFDN2
PGF
PGLYRP1
PGM5
PGR
PGRMC2
PHACTR1
PI15
PI3
PIK3AP1
PIK3CA
PIK3CB
PIK3CD
PIK3CG
PIK3R1
PIK3R2
PIK3R3
PIK3R5
PIK3R6
PILRA
PIM2
PIP4K2A
PKD2L1
PKHD1L1
PKIB
PKP3
PLA1A
PLA2G2A
PLA2G2D
PLA2G7
PLAC9
PLAU
PLAUR
PLCB2
PLCB4
PLCG1
PLCG2
PLCL1
PLCL2
PLD4
PLEK
PLEK2
PLEKHM3
PLEKHN1
PLEKHO1
PLEKHO2
PLIN3
PLSCR1
PLTP
PLVAP
PLXDC1
PLXNA1
PLXNA2
PLXNA3
PLXNA4
PLXNB1
PLXNB2
PLXNB3
PLXNC1
PLXND1
PMCH
PML
PMP2
PMP22
PNMA2
PNOC
PODN
POMC
POSTN
POU2AF1
POU2F2
PPARA
PPARD
PPARG
PPBP
PPFIA2
PPIA
PPL
PPM1H
PPM1M
PPP1R13L
PPP1R16B
PPP1R9A
PPP3CA
PPP3CB
PPP3CC
PPP3R1
PPP4C
PRAM1
PRDX1
PRDX2
PRELP
PREX1
PREX2
PRF1
PRG2
PRKAR2A
PRKAR2B
PRKCA
PRKCB
PRKCG
PRKCQ
PRKG1
PRLHR
PRLR
PROC
PROCR
PROK1
PROK2
PROM1
PRRX1
PRSS27
PRTG
PRTN3
PSAP
PSMB10
PSMB8
PSMB9
PSMC1
PSMC2
PSMC3
PSMC4
PSMC5
PSMC6
PSMD1
PSMD10
PSMD11
PSMD13
PSMD14
PSMD2
PSMD3
PSMD4
PSMD5
PSMD6
PSMD7
PSMD8
PSME1
PSME2
PSME3
PSPN
PSTPIP1
PTAFR
PTCRA
PTGDR
PTGDS
PTGER1
PTGER2
PTGER3
PTGER4
PTGFR
PTGIR
PTGIS
PTGS2
PTH1R
PTH2R
PTHLH
PTK2
PTK2B
PTN
PTPN11
PTPN22
PTPN6
PTPN7
PTPRB
PTPRC
PTPRCAP
PTPRJ
PTPRM
PTPRO
PTX3
PUS10
PVR
PVRIG
PYHIN1
PYY
QPRT
QRFP
RAB20
RAB33A
RAB37
RAB39B
RAB42
RAB8B
RABEP1
RABEP2
RAC1
RAC2
RAC3
RAD23B
RAD54L2
RAET1E
RAET1G
RAF1
RAI2
RAMP3
RAPGEF2
RAPGEF6
RARA
RARB
RARG
RARRES2
RARRES3
RASAL3
RASGRF2
RASGRP1
RASGRP2
RASGRP3
RASGRP4
RASL12
RASSF2
RASSF3
RASSF4
RASSF5
RBM38
RBP1
RBP4
RBP5
RBP7
RC3H2
RCAN2
RCN3
RCSD1
RDH12
RECK
REL
RELA
RELB
RELN
RENBP
REST
RETN
RFTN1
RFX5
RFXANK
RFXAP
RGL1
RGL4
RGPD1
RGS1
RGS13
RGS18
RGS5
RHOA
RHOD
RHOH
RHOJ
RIF1
RIMKLA
RIN1
RIN3
RLN1
RLN2
RNASE1
RNASE2
RNASE3
RNASE6
RNASE7
RNASEL
RNF125
RNF166
RNF180
RNF222
ROBO1
ROBO2
ROBO3
ROBO4
ROCK2
ROR1
RORA
RORB
RORC
RPS6KA4
RRN3P2
RSAD2
RTKN2
RTN1
RTP4
RUFY4
RUNX1T1
RUNX3
RXFP1
RXRA
RXRB
RXRG
S100A1
S100A10
S100A11
S100A12
S100A13
S100A14
S100A16
S100A2
S100A3
S100A6
S100A8
S100A9
S100B
S100P
S100Z
S1PR1
S1PR2
S1PR4
SAA1
SAA2
SALL2
SAMD14
SAMD3
SAMD9
SAMD9L
SAMHD1
SAMSN1
SARDH
SASH3
SBDS
SBNO1
SBSN
SCARF1
SCARF2
SCEL
SCG2
SCGB3A1
SCML4
SCN7A
SCTR
SCUBE3
SDC1
SDC2
SDC3
SDC4
SDCBP2
SDS
SDSL
SEC24A
SEC24D
SECISBP2L
SECTM1
SELENBP1
SELL
SELP
SELPLG
SEMA3A
SEMA3B
SEMA3C
SEMA3D
SEMA3E
SEMA3F
SEMA3G
SEMA4A
SEMA4B
SEMA4C
SEMA4D
SEMA4F
SEMA4G
SEMA5A
SEMA5B
SEMA6A
SEMA6B
SEMA6C
SEMA6D
SEMA7A
SERINC5
SERPINA1
SERPINA3
SERPIND1
SERPINE1
SERPINF1
SERPING1
SFMBT2
SFN
SFRP2
SFTPA2
SFTPB
SFTPD
SGCD
SGIP1
SH2B3
SH2D1A
SH2D1B
SH2D2A
SH2D3C
SH2D5
SH3BP2
SHC1
SHC2
SHC3
SHC4
SHE
SIGLEC1
SIGLEC10
SIGLEC11
SIGLEC12
SIGLEC14
SIGLEC5
SIGLEC7
SIGLEC8
SIGLEC9
SIRPB1
SIRPB2
SIRPG
SIT1
SKAP1
SKIV2L
SLA
SLA2
SLAMF1
SLAMF6
SLAMF7
SLAMF8
SLC11A1
SLC12A3
SLC15A3
SLC17A9
SLC18A2
SLC1A7
SLC22A17
SLC24A4
SLC25A45
SLC29A3
SLC2A5
SLC34A2
SLC39A2
SLC40A1
SLC45A3
SLC6A12
[truncated: 350 more rows]

## Sheet: Table S6
Differentially expressed genes between responders and non-responders in pre-anti-PD-1 treatment samples
Tag	logFC	AveExpr	P.Value
C15orf39	0.911411	2.22929	5.36404e-05
PTPRO	-0.888453	2.18143	0.000452305
ZNF204P	-1.37372	1.63355	0.000469648
NUDT8	0.649735	1.78859	0.000535996
RP11-1406H17	-0.618084	0.342123	0.000760723
CHST14	0.873698	3.36832	0.000820338
SNORA2A	-0.733941	0.731331	0.00137529
AHI1	-0.643887	2.22922	0.00150187
CRHR1	-0.632398	0.531665	0.00152841
LRRC61	-1.02559	1.35246	0.00164779
CTC-412M14	-0.637152	0.463785	0.00183709
GPR12	-1.06503	0.759065	0.00186769
RP11-88H12	-1.06907	1.13202	0.00239066
SLCO1C1	-1.76519	2.50045	0.0026022
ADPRHL1	-0.62738	0.856608	0.00304385
RBMS3-AS3	-0.642234	0.660298	0.00328718
TP53I3	0.658251	3.61257	0.00347314
MCF2L	-1.25708	2.45935	0.00413548
RP11-565P22	1.25657	1.10685	0.00435299
AL356213	-0.639226	0.578651	0.00435769
PRKAG2-AS1	-1.13194	2.25647	0.00444989
ADCYAP1	-0.688764	0.574144	0.0044617
CCNG2	-0.686729	2.8075	0.00449284
AL035588	-1.48383	1.5772	0.00463159
MLLT4	-0.666812	2.86642	0.00469379
ADAM33	-1.22818	2.10024	0.00475705
DNMBP	0.733938	1.99289	0.0048199
HSD17B14	0.636483	4.63765	0.00491879
HECW1	-0.851129	0.660951	0.00533988
SRPK2	-0.600654	4.08708	0.00548531
QPCT	-1.15461	2.4597	0.00557829
STMN2	-3.09879	3.23876	0.00571386
ART3	-0.627281	0.901302	0.00626084
C14orf37	-0.805678	1.98211	0.00641435
HSPB3	-0.951244	0.635211	0.00652695
CDKN2B	1.6442	2.18339	0.00657084
HR	-1.09834	1.77629	0.0066395
AC118278	-1.0581	1.92908	0.00693648
ZFYVE9	-0.739139	2.66418	0.00711797
INSM2	-0.682435	0.402095	0.00739593
AC061961	-0.93147	0.664626	0.00741265
RASD2	-1.14177	1.99359	0.00743585
RP3-388E23	-0.655251	1.5011	0.00755135
PNPLA4	-0.95573	2.17899	0.00822531
SRRM4	-1.36884	1.09437	0.00857618
FAR2P2	-0.639219	0.831882	0.00876067
CTD-2325P2	-1.21306	2.11835	0.00877418
BEX5	-1.5229	1.86169	0.00879223
CMTM3	0.649683	4.55437	0.00883638
KAZALD1	0.897753	1.1187	0.00918911
C15orf52	0.777949	2.94784	0.00947696
ZDBF2	-0.803524	1.47322	0.00966808
SFRP1	-0.883481	1.40742	0.00972487
SOCS1	0.703542	2.09513	0.00975981
MTMR7	-0.750021	1.10555	0.0101076
HKDC1	1.06517	1.50333	0.0103399
HID1	-1.01571	2.65763	0.0103792
MIR4787	-1.13611	1.97725	0.0104424
RIMS3	-1.75643	2.5768	0.0107008
FAM50B	-0.85015	2.63384	0.0107755
ZMYND12	-0.754552	1.40651	0.0110597
MIR1250	-0.900622	0.785197	0.0114945
WARS	1.09993	4.72192	0.0116055
L1CAM	-1.75341	1.8441	0.0118031
GUCY1B3	-0.848105	3.12183	0.0119928
UCHL1	-1.26649	6.39231	0.0120596
TCEAL6	-1.40719	1.48026	0.012138
DACH1	-0.613569	0.757822	0.012455
STAC2	-1.61081	2.77121	0.012717
TMEM132B	-1.3275	1.78642	0.0133091
CTTNBP2	-0.950074	2.78955	0.0134842
TM4SF18	-0.736996	2.20206	0.0135179
PEG3	-1.47073	2.76695	0.0135461
XKR7	-0.673842	0.489029	0.0135483
BRSK1	-1.05867	4.05536	0.0139511
TBX3	-0.891698	1.34181	0.0140229
FAM162B	-0.903302	1.58619	0.0140431
SLC25A27	-1.08728	2.65634	0.0146119
FAM171B	-1.11407	4.20144	0.0157996
ST8SIA5	-0.853355	1.27136	0.0158377
NIPAL2	-0.845529	1.85373	0.0158609
GPR85	-0.704878	1.49839	0.0159059
SCRT1	-1.49836	1.4523	0.0162542
RP11-613M10	0.713819	2.66022	0.0163746
ZSWIM5	-0.607254	1.59637	0.0165555
COX7A1	-1.29869	3.18017	0.0166351
RAB11FIP4	-1.08788	2.23926	0.0166934
SDSL	0.627445	3.43758	0.0167357
RP11-396K3	-0.66591	1.46095	0.0168235
NMU	-1.01845	0.726815	0.0169484
PDXP	-0.953445	1.63694	0.0173144
NEDD4L	-0.669406	1.81574	0.0174297
GLRA2	-0.726929	0.520971	0.0174467
SRGAP3	-0.910413	1.91577	0.0175346
FAM86DP	0.623015	2.37728	0.0179087
HSPA12A	-0.85745	1.80166	0.0183734
BHLHE22	-0.717392	0.566706	0.0184024
MIR600HG	-0.72384	1.43255	0.0184522
MGC4294	1.25759	1.0398	0.0185253
SHISA7	-1.19009	1.5767	0.0185869
LGALS2	0.70491	0.733334	0.0187412
GPC5	-1.51799	2.01008	0.0200295
KIAA1107	-0.982544	1.8942	0.020071
DLX1	-0.971531	1.09474	0.0201456
FGF14	-0.943102	1.38952	0.020303
R3HDM1	-0.671242	2.73071	0.0203178
ABHD14B	0.588326	3.14493	0.0208589
FAHD2B	-0.744219	2.48032	0.0209298
AC099754	-0.805102	0.696288	0.0211844
CDKL5	-0.718659	1.29722	0.0212303
ARHGAP33	-0.77103	3.66842	0.0212441
DYNC1I1	-1.30891	2.45205	0.021266
RN7SL417P	-0.777127	0.809086	0.0214002
PAK7	-0.911182	0.886251	0.0219336
EPHA10	-0.615052	0.720886	0.0220328
NOL4	-0.733035	1.31913	0.0220707
AC079233	-1.18251	1.40134	0.0221041
PABPC1P4	-0.661865	0.845217	0.022213
STXBP5L	-0.757458	1.13338	0.0224389
EPHB6	-1.25182	1.73408	0.0225495
SLC38A11	-0.811703	1.73437	0.0226521
CSRNP3	-0.799831	1.44799	0.0233618
RB1CC1	-0.629056	3.65717	0.0236553
CNTNAP5	-0.603649	0.55105	0.0242468
SNORD108	-1.16645	2.07696	0.0242583
WDR47	-0.739285	3.54878	0.0242679
PCP4L1	-1.50366	1.52524	0.0245114
CA12	1.88047	3.3254	0.0246028
RP11-89K11	0.630944	0.944337	0.0246667
LRRTM2	-0.904331	2.27275	0.0247248
GABRG1	-1.41558	1.29097	0.0248141
ABLIM2	-0.81925	1.56591	0.0252021
KCNG1	1.10423	1.31583	0.025293
CIB1	0.637119	5.17963	0.0256773
MAPK4	-1.15722	3.0597	0.0256845
SMPD3	-0.949394	1.45201	0.0261456
LNP1	-0.591	1.79817	0.0263201
SLC17A6	-0.862384	0.566213	0.0265062
FHL5	-0.971215	2.04017	0.0269045
P4HA3	0.723052	0.808984	0.0269374
ALPL	-0.801258	2.31228	0.0270476
RIC3	-0.64695	2.02038	0.0270954
EMCN	-0.803377	1.99316	0.0271034
RP11-54F2	-0.77236	1.19628	0.0274275
FAM213A	-0.797341	5.00826	0.0274577
DLX6-AS1	-1.53815	0.864472	0.027483
CD200	-1.12353	2.84959	0.0275017
RERGL	-1.23431	1.6517	0.0276291
SEPN1	0.812718	5.39618	0.0276526
CNN2	1.05582	2.40227	0.0277587
CNKSR2	-0.966638	1.81016	0.027867
RP11-884K10	-0.650694	0.58474	0.0279108
PIK3C2B	-0.876345	2.32272	0.027986
PPP2R2B	-0.631664	4.09631	0.0284778
PDE5A	-0.596758	1.54136	0.0286008
CABLES1	-1.0931	1.85622	0.0288195
ITM2C	-0.686001	8.49049	0.0291423
IQGAP2	0.710117	2.49462	0.0292335
MIR3648	1.10868	2.26083	0.0294313
LINC00641	-0.738648	2.77291	0.0296099
BZRAP1	-1.49592	2.4484	0.0296727
ST6GALNAC5	-0.884041	0.931487	0.0297014
PLK2	-0.704743	2.77165	0.0298525
RN7SL737P	-0.60373	1.70385	0.0298963
CA8	-1.02378	1.76104	0.0300407
MRC2	1.46351	4.53907	0.0302266
MYT1L	-1.20871	1.07415	0.0302283
SYT3	-0.697964	1.32965	0.0305889
CTC-525D6	-0.602076	0.596848	0.0306261
SMIM17	-0.647834	1.14347	0.0307625
RP11-811P12	-0.798418	0.86565	0.0308703
HSPB1	0.859636	7.6027	0.0309041
PRRG3	-0.600644	0.47917	0.0314419
PRKCE	-0.680382	1.82507	0.031541
B3GAT1	-0.763338	3.7208	0.0316583
BRSK2	-1.25545	2.43098	0.0317829
CCDC3	-0.872895	3.35169	0.031896
TRIB3	1.18969	2.98182	0.031921
SPNS2	-0.715538	3.03014	0.0320097
IQCJ-SCHIP1	-0.595536	1.42953	0.0321159
ARL9	-0.65297	0.90969	0.0322814
ARHGEF4	-1.24611	3.52836	0.0323581
EGFLAM	0.593301	1.36563	0.0326787
HSD3B7	0.643853	2.8169	0.0330684
SHMT2	0.751424	4.25941	0.0331388
AQP7P1	0.775819	0.610275	0.0335111
PRDM8	-0.924395	1.70908	0.0335855
AL359955	0.85519	0.615425	0.0335979
S100A16	0.91259	6.50222	0.0336212
THSD7A	-0.751497	1.65549	0.0336767
IGLV1-47	1.24512	1.12779	0.0338091
ZCCHC12	-1.34244	1.73839	0.0341589
ZFR2	-0.713934	0.923647	0.0341756
KCNS3	-0.707647	1.43446	0.0341816
SNX33	0.587732	2.56018	0.0344803
RNU6-531P	-0.594965	0.658043	0.0347184
PKIA	-1.16383	3.84529	0.0348755
CAMSAP3	-1.02294	1.16091	0.035069
PHLDA1	0.8811	4.55317	0.0353521
PDE7B	-0.627568	1.54901	0.0356282
SAMD12	-0.659578	0.968315	0.0361364
IGKV2-24	1.17887	0.854369	0.0363896
C2orf82	-1.02736	1.87597	0.0363942
PCDHGA9	-1.17303	2.02738	0.0364245
LINC00957	-0.730774	1.61564	0.0366621
ENTPD3	-0.797973	0.7783	0.0366826
LINC00632	-0.732163	1.01381	0.0367469
TRNP1	-0.934503	2.90987	0.0369214
BEGAIN	-0.811414	1.0678	0.0371154
CARKD	-0.745413	3.4005	0.0373118
WDR17	-0.64776	1.85752	0.0374513
TMCC2	-1.28735	3.11941	0.0375685
ST8SIA3	-1.24221	1.39754	0.0375902
MIR3687	1.14637	3.58353	0.037612
MAPK10	-0.806879	2.97752	0.0378367
STMN1	-0.929438	5.35026	0.0379016
KB-1517D11	-0.690149	0.428161	0.0379057
RP11-731J8	-1.17846	1.76045	0.0379707
BAI3	-1.00183	2.31776	0.0383214
RNU7-109P	0.662062	0.438385	0.0384698
RDH10	1.08958	3.40392	0.0385705
PPM1E	-0.772907	1.56498	0.0386051
IGHG3	1.71285	1.584	0.038632
NMNAT2	-1.08778	2.26102	0.038873
ZNF662	-0.644079	1.26518	0.0391655
MSC	0.761915	1.3145	0.0391999
C11orf87	-0.939332	0.888976	0.0393063
NBEA	-0.723842	1.76505	0.0395196
RP11-728F11	-0.615247	0.82012	0.0398638
MIR125B1	-0.65275	0.853176	0.0398972
CENPV	-1.02149	2.3731	0.0399238
F2R	0.891215	4.31375	0.0402309
ALG8	0.600747	3.30416	0.0402622
NPM2	-1.17295	1.40331	0.0403882
AAK1	-0.680753	1.48643	0.0406735
GPR98	-0.772625	2.12688	0.0409317
RASGEF1C	-0.747103	2.02619	0.0409889
KCNA2	-0.912614	1.59538	0.0412087
RP11-20I20	0.706181	1.16513	0.041447
LINC00404	-1.15079	1.16832	0.0423103
SCRT2	-0.786779	0.541637	0.0425553
TAC3	-0.959172	0.917398	0.0426005
TPD52L1	-1.37609	2.38478	0.0426038
SLC32A1	-1.06363	0.948632	0.0426621
FAHD2CP	-0.791676	2.59852	0.0432117
PXDC1	0.641943	4.40426	0.0434875
CHN1	-1.43094	4.19034	0.0438704
SYT4	-1.41162	1.61898	0.0439073
NELL2	-1.44138	2.9875	0.0439265
ELAVL4	-1.27368	1.58239	0.0439385
GDAP1	-0.743941	3.57867	0.0441058
NETO1	-0.802616	1.07376	0.0441934
RP11-355I22	-0.749917	0.83373	0.0443353
FIBCD1	0.662863	1.0972	0.0447697
MAP3K10	-0.89515	3.51313	0.0447944
MEF2C	-0.60265	3.42051	0.0449998
C19orf24	0.605607	3.7648	0.0450888
RGMA	0.721288	5.18687	0.0451429
KIF5C	-1.15946	4.08106	0.045239
CHRNB2	-0.966368	1.26742	0.0452955
DRP2	-0.774662	1.35743	0.0453198
SERF2	0.675707	4.74631	0.0453324
SCGB1D2	-0.675752	0.76568	0.045471
RP11-417L19	-0.765655	0.540316	0.0458096
ATL1	-0.67621	2.72514	0.0459935
IQSEC3	-0.844521	0.740917	0.0461137
DOK4	-0.658454	1.92781	0.0462023
CELF4	-1.39593	1.5939	0.0462548
IGLV1-44	1.37271	1.36859	0.0465859
AMER3	-0.653056	0.619327	0.0466863
RP1-46F2	-0.945452	0.712885	0.047238
RP11-797H7	-0.627037	1.28274	0.0472807
SRCIN1	-0.944324	2.02059	0.0472986
SYT13	-1.54255	1.5206	0.0473025
KCNN4	0.856802	1.4985	0.0474867
CD44	1.12918	5.45361	0.0475563
GLRB	-0.775218	2.68271	0.0476708
TMEM240	-0.808663	2.55567	0.0479542
ITGA7	0.910445	5.47443	0.0479754
DACT3	-0.75062	3.11119	0.0479918
BHLHB9	-0.586592	1.98234	0.0482829
APOLD1	-0.941768	3.70839	0.0484281
CTD-2023N9	-0.68278	0.507963	0.048563
F2RL2	0.876233	1.06592	0.0486047
S100A2	0.866627	1.65323	0.0487028
DNAJC6	-1.02606	3.53817	0.0489615
ZEB2	-0.616317	3.50248	0.0491478
PHACTR1	-0.638017	1.6879	0.0491874
SLC39A12	-1.4795	1.7749	0.0493161
ACTL6B	-1.52371	2.07855	0.0494761
ATP8A1	-1.11532	2.88617	0.0496581
FEZF2	-0.77042	0.920404	0.0497031

## Sheet: Table S7
Differentially expressed genes between responders and non-responders in post-anti-PD-1 treatment samples
Tag	logFC	AveExpr	P.Value
IL13RA2	-2.90766	1.48017	2.1332e-06
ARL4A	-2.16323	3.30622	2.33969e-06
VN1R1	-0.980365	1.25598	3.62408e-06
ASNS	-1.18146	3.81301	5.51477e-06
ZNF398	-0.82316	2.00711	8.99743e-06
ZAR1	-1.0749	0.37882	1.20288e-05
CTD-3252C9	-0.979086	0.460166	1.43058e-05
MYH14	1.65835	2.68421	1.61281e-05
PCDHB5	-2.74678	2.00651	2.52027e-05
AL137229	-0.794318	0.368283	2.94791e-05
INADL	-0.975015	1.48822	3.80396e-05
TLCD2	-1.04523	0.932533	4.22002e-05
ZNF30	-0.62078	1.84506	4.28089e-05
PDS5A	-0.637918	3.23134	5.27161e-05
HOXD11	-1.84496	0.577169	5.57256e-05
AKR7A2P1	-0.603566	0.361157	5.75785e-05
HOXD10	-2.6159	1.01947	5.97572e-05
NOS1	1.20664	0.963657	7.08023e-05
FABP3	1.9743	3.81645	7.21417e-05
RNU6-485P	-0.753219	0.350404	7.57122e-05
RSBN1L	-0.646572	2.25943	7.63422e-05
AC004449	-1.12879	0.583448	9.25404e-05
PTGDS	3.12307	8.16199	0.000105808
RNU2-7P	-0.858785	0.519356	0.000120034
EPHA3	-1.84903	1.52707	0.000134562
TMEM131	-0.835731	3.01887	0.000141684
TRIM8	0.722499	5.08593	0.00016558
MIRLET7I	-1.50381	0.845525	0.000180324
USP42	-0.756147	2.1224	0.000184947
PAXIP1	-0.587744	1.25447	0.000186416
RP11-100G15	-0.729584	0.369588	0.000187555
SYNDIG1	1.54623	3.28461	0.000227556
ZNF776	-1.13641	2.19934	0.000227826
PHACTR3	2.34081	2.66748	0.000229403
ZNF227	-0.844825	1.89606	0.000239003
KRBOX1	-1.10021	1.06612	0.000245931
MIR4453	-0.900356	1.65071	0.000259303
STAMBPL1	0.698765	1.15093	0.00026555
RASGEF1C	1.20884	1.51582	0.000276946
CTH	-0.866092	1.56352	0.000278363
RGS6	-1.99857	1.76952	0.000283284
PCDH9-AS2	-0.661415	0.270492	0.000283341
DNAJC10	-0.736607	2.85564	0.000291966
C7orf26	-0.821364	3.79338	0.000295028
VKORC1L1	-0.667143	3.53755	0.000308228
TCTN2	-1.39674	2.08385	0.00031244
NFXL1	-0.665	1.86539	0.000323868
N4BP2	-0.959507	1.52127	0.000334488
INE1	-0.716317	1.42253	0.00033572
HMGB2P1	-1.09489	0.439004	0.00034782
GAB2	1.13266	4.42622	0.000348452
TAAR3	-1.19761	0.647126	0.000356117
ZNF749	-0.801636	1.3942	0.000360928
C10orf32	0.730968	3.30371	0.000377019
ZNF761	-0.830692	2.01084	0.000385247
CMTM5	2.29381	3.84719	0.000391592
CTD-2523D13	1.25514	1.19338	0.000403187
PPP2R3A	0.921211	2.07004	0.000408765
ZNF446	-1.07194	1.97154	0.000409807
PDCD2L	-0.815903	1.63184	0.000417063
RIN2	0.611543	3.77429	0.000431441
ZNF773	-0.819051	1.196	0.000457404
CYP2J2	1.5215	2.64892	0.000464355
DCTN6	0.628099	3.62838	0.000466397
ZNF417	-0.875071	1.87962	0.000475472
RP11-525G13	-0.60321	0.456424	0.000490744
SYMPK	-0.716809	3.40403	0.00049261
CELSR1	-1.84278	1.45869	0.000494158
MIR186	-0.915484	2.83232	0.000498172
AC124914	-0.90022	0.705589	0.000503401
ARAP3	-2.30819	2.99001	0.000504028
ARMC9	-0.753398	1.47418	0.00052629
ZNF497	-0.93601	1.27211	0.000539788
GNAO1	1.91041	4.3852	0.000554791
ZNF566	-0.774925	1.64717	0.000556367
RP11-697N18	-0.912151	0.624646	0.000591948
SLC19A3	-0.801878	0.924115	0.000604064
MBP	3.76977	6.73824	0.000630635
PEX16	0.814096	3.36911	0.000636223
INSRR	-1.38792	0.668597	0.000640857
KCNJ10	2.27172	5.27802	0.0006637
SLC16A1	-1.55228	4.3859	0.000663739
GPC3	0.887128	0.945944	0.000665238
NFE2L3	-1.02238	2.27911	0.000666388
RP11-80H8	-1.66683	1.01728	0.000672309
METTL22	-0.664888	1.91023	0.000682085
ATG3	0.694912	3.34112	0.000686618
PLEKHB1	2.09007	6.44689	0.000703979
AJUBA	-1.02514	1.39589	0.000707945
SLC5A6	-1.11331	2.86825	0.000714821
FAM107A	2.89022	7.15131	0.000729711
NEDD4	-0.670583	1.57689	0.000734063
VSTM2B	2.8773	2.7672	0.0007366
C21orf37	1.32405	1.2571	0.000749636
GSC	-1.92795	1.23882	0.000753847
ZNF814	-0.801448	1.38578	0.000779052
KMT2B	-0.938837	3.28244	0.000783711
THEM4	0.97931	2.17863	0.000784112
KLHL32	2.37598	3.07841	0.000788514
RP11-178G16	0.857747	2.52148	0.00079295
KIF1A	2.34963	5.15346	0.000797473
WDR19	-1.00855	2.6421	0.000837776
ASPA	2.73444	3.07118	0.000841423
DPY19L1	-1.43792	5.00906	0.000845571
LRRC17	-2.00954	1.86117	0.000854217
NUP54	-0.596913	2.95147	0.000855055
DNMT3B	-0.614987	0.79869	0.000866015
CLEC18C	-0.607302	0.31444	0.000877861
DYNC1I1	2.23182	2.56737	0.000882932
RP11-141C7	-0.720468	0.309906	0.000890196
ZCCHC24	1.29844	5.1482	0.000908295
MOBP	3.68316	3.89757	0.000914325
RP11-314C16	0.820585	0.849771	0.000915359
MKNK2	-1.30346	4.59815	0.000915537
CHAC1	-1.06099	1.38646	0.000927691
SSBP2	-0.876758	2.5217	0.000937439
CHADL	2.63229	4.08552	0.000938
ABI1	0.818715	4.27868	0.000939425
ZNF416	-0.884267	1.71085	0.000962004
C10orf10	-1.48196	5.56583	0.000978034
DONSON	-0.814625	2.33695	0.000979742
FXYD7	2.32681	2.36588	0.000982754
RAD18	-0.905965	1.54482	0.000985471
ZNF772	-0.908259	1.85868	0.000988807
NOL8	-0.62444	2.60282	0.000993664
RN7SL417P	-0.928217	0.636965	0.00100997
TUBB4A	2.57435	5.72064	0.00101853
PRKRIP1	-0.621007	3.06259	0.00102665
SCNN1B	-1.56902	0.705464	0.00102724
RP1-152L7	-1.22844	1.89141	0.00103064
RP11-479J7	-2.18051	1.70458	0.00105809
ZNF419	-0.97293	1.92642	0.00106327
FAM126A	-0.877382	3.15945	0.00108285
ZNF491	-0.805351	1.33234	0.00108908
HNRNPH1	-0.844748	5.31969	0.00109458
RP11-770G2	-0.646722	0.305429	0.00110468
EEF2K	-0.736889	2.66886	0.00113572
ZNF530	-0.736659	1.14486	0.00114333
RP11-341G23	-0.650745	0.493933	0.00116044
NOM1	-0.802654	2.1479	0.00116356
INPP5A	0.957247	2.81271	0.00116979
MAN2C1	-0.701379	4.292	0.00117991
ZNF525	-0.634447	1.05528	0.00119496
UGT8	3.04042	4.33271	0.00119952
VILL	0.609517	1.34492	0.00120013
FBLN7	-1.66615	1.04056	0.00120216
NUP155	-0.589953	2.12319	0.00120348
OLIG1	2.30354	6.24471	0.00120725
FBXL15	0.640612	2.79992	0.00121846
INPP1	0.84433	3.34533	0.00122689
LIN37	-0.609987	1.24306	0.00122797
SLC22A5	-0.806492	1.45358	0.00123413
DAAM2	2.44765	4.12136	0.00124918
LARS	-0.822484	4.19997	0.00125876
RPL15P3	0.585552	1.24635	0.00126922
ZFP90	-0.613745	3.19943	0.00127082
WDR35	-0.832619	2.66723	0.00129051
ZNF853	-0.781077	3.8764	0.00129894
CCSER2	0.80497	3.30388	0.001304
AC005329	-0.659138	0.528427	0.00130508
RP11-107N15	-0.97123	0.615425	0.00131007
SEC61A2	1.0333	2.8597	0.00131338
GOLGA8B	-1.54566	2.84672	0.00131598
KIF27	-0.648953	1.25873	0.00132548
CCDC57	-0.897545	2.09768	0.00133977
CTC-490E21	-1.50179	1.5812	0.00134662
ZNF714	-0.824992	1.37615	0.00135181
TARBP2	-0.83037	2.95831	0.00135388
PNPLA7	-1.25884	2.42249	0.00135543
ADNP	-0.662603	3.97191	0.00135583
AC010524	-0.595895	0.218416	0.00135594
RP11-535M15	1.07644	1.22149	0.00135825
PLP1	3.52057	8.90353	0.0013612
HMGXB3	-0.598249	3.66577	0.00136165
PHLDB1	1.16582	3.39543	0.00136221
ACTR1A	0.781046	4.83042	0.00137266
OAT	0.911387	4.87891	0.00137473
GUSB	-0.872284	4.09527	0.00141868
LINC00662	-0.779566	1.3657	0.00142468
MIR219-2	2.50169	3.12218	0.00144351
POLRMT	-0.709679	3.91228	0.00146014
ZNF418	-0.956686	1.73878	0.00147716
LPPR1	1.73107	2.74312	0.00148214
SC5D	0.975799	3.21272	0.00149135
INPP5E	-1.02238	3.74377	0.00150508
IDI1	0.857938	3.71794	0.00151826
TXNDC15	-0.699443	4.12523	0.00153629
SLC37A3	-0.879597	2.05995	0.00155497
TMEFF2	1.89743	1.90918	0.00155605
RAB3D	-0.740857	1.79528	0.00156508
MEGF9	1.21955	4.41958	0.0015666
RP11-1376P16	-1.06081	0.958637	0.00158686
KIAA1755	1.33473	2.66006	0.00159082
ULBP1	-0.784914	0.592475	0.00160864
ALCAM	1.38874	4.02425	0.00161391
CLEC18A	-1.02445	0.768024	0.00163782
RP11-385J23	0.884335	0.938091	0.00164181
TMEM151A	2.64176	4.02428	0.00166319
MRC2	-2.45343	4.56831	0.00167004
TOR1B	-0.769821	3.5759	0.0016848
ATP10D	-0.682128	2.40568	0.00169362
RCBTB1	1.09886	3.90718	0.00170841
TP53INP2	1.65184	5.83968	0.00171204
PLAGL2	-0.93642	2.36332	0.00172391
ZIK1	-1.15465	1.92636	0.00173084
LINC01116	-1.46209	1.22216	0.00173802
APOD	3.12558	5.80389	0.0017547
HNRNPA2B1	-0.688985	6.8737	0.00175493
SUN1	-1.1491	3.80207	0.00175649
PLOD3	-0.905667	4.35137	0.0017625
SEC24A	-0.707696	2.63085	0.00176296
CDR1	2.59048	2.24817	0.00177469
LGI3	2.69387	3.88832	0.00178282
FAM89A	1.17133	1.78948	0.00180029
DYNLL1P1	0.885766	1.52081	0.00181253
AC092574	-1.04119	0.573534	0.00182171
ERCC2	-0.897952	2.49388	0.00182516
ALKBH4	-0.653544	2.85749	0.00183472
KIAA1279	0.746293	4.24373	0.00184292
VOPP1	-1.28148	4.51714	0.00185591
CYTH1	1.04726	3.72691	0.00185805
ZNF324B	-0.813019	1.39653	0.00185932
COA1	-0.686	2.38812	0.00186609
SHOX2	-2.14305	1.25562	0.00186988
REM2	-0.598481	0.538576	0.00187445
CLEC18B	-2.35147	2.38285	0.00188951
SLC25A33	0.775596	2.52138	0.00190666
ITPK1	1.27429	5.05775	0.0019311
ATXN2L	-0.603323	4.61005	0.00195113
TXLNB	-1.11549	1.76954	0.001956
ATP10B	1.52014	1.64301	0.00196204
LEPREL2	-1.34301	1.59616	0.0019666
GPR108	-0.898592	4.5177	0.00196963
LOXL1-AS1	-0.757426	0.587781	0.00198161
FZD7	-2.86072	3.20971	0.00198915
ZNF222	-0.690216	1.73175	0.00201335
ENPP4	2.36071	3.32613	0.00201682
AURKB	-1.02205	1.23387	0.00201872
RP11-762H8	-0.764483	1.47998	0.0020202
ZNF45	-0.856182	2.44368	0.00202172
LL0XNC01-237H1	-0.716767	1.17053	0.00202923
PFAS	-0.659633	2.72432	0.00204226
TCTN1	-1.13776	2.69477	0.00204441
GFPT2	-2.35753	3.56046	0.00205344
ZNF543	-0.806375	1.42071	0.00205578
FAM193B	-0.743251	3.86461	0.00206458
FAM86FP	-0.880089	1.41697	0.00206662
B3GAT1	1.656	4.16247	0.00207015
TTC39C	-0.599458	1.35994	0.00207501
RAB18	0.608366	4.01161	0.00207882
ZNF671	-1.00047	2.46798	0.0020899
PDE4D	-0.968299	1.8041	0.00209158
HOXD9	-2.10203	1.30141	0.00209568
OPALIN	3.90144	3.24989	0.00211111
PTCH2	-1.41862	2.05597	0.0021134
FUT9	1.75769	1.75363	0.00211665
SGK3	0.818552	1.81856	0.00215294
RPL23P2	-0.85388	2.32191	0.0021619
NDC1	-0.760549	2.56853	0.00216977
MIOS	-0.668346	2.70269	0.00217576
TMX3	-0.762754	3.36334	0.0021764
NUP205	-1.10271	3.38214	0.00219481
KCNE4	-2.19074	2.93745	0.00219636
SDCCAG3	-0.745103	3.93174	0.00221544
ZNF587B	-0.789912	1.39576	0.00222067
RNU6-1189P	-1.58156	0.932926	0.00222401
SLC6A1	1.91017	4.32678	0.00223707
OGT	-0.725375	4.53404	0.0022422
FAM171A1	1.14315	4.52743	0.00224354
MSRB2	1.04704	3.56018	0.00225973
ERGIC1	-0.794712	3.43581	0.00226669
ULBP3	-0.947931	0.846997	0.00227716
WDR36	-0.80336	2.34651	0.00229116
SEMA3C	1.86418	2.50865	0.00229332
NXPH4	-1.81378	2.08438	0.00229564
SPG20	0.757909	4.05923	0.0023018
SUV420H2	-1.17869	1.91493	0.00231333
ZNF746	-0.605733	2.4888	0.00231457
MTURN	2.40177	6.2616	0.0023178
ZNF304	-1.09324	2.28841	0.00232771
CTC-215O4	-0.724563	0.459479	0.00234053
RAB33A	1.80919	2.93195	0.00235035
RP11-486G15	-0.80961	1.39106	0.00235072
TTYH2	1.50507	4.83055	0.00235652
ZNF785	-0.710434	1.74284	0.00235836
RP11-390E23	-0.629044	2.36333	0.00237157
C8orf46	1.22775	3.90762	0.0024023
STX2	-0.685457	3.31222	0.00240867
ECHS1	0.703872	5.37708	0.00241124
FTCDNL1	0.924073	1.53247	0.00242327
CDAN1	-0.640241	2.28359	0.00242776
LMF2	-0.665203	4.81525	0.00242894
PRDM5	-0.83525	1.13972	0.00243552
RBL1	-0.61022	1.56383	0.00246345
RABL5	-0.715386	3.10878	0.00246678
DPY19L3	-1.08356	3.23698	0.00246842
PLEKHG3	1.75122	3.11831	0.00247899
CEP89	-1.00114	2.28729	0.00248069
RGCC	1.97635	6.35088	0.0024824
ZNF579	-0.83323	3.24862	0.00249538
OLIG2	1.56198	4.98324	0.00250051
CNP	2.41464	6.09998	0.00250173
TMEM125	2.85374	2.82755	0.00250459
TSHZ2	-1.20271	0.953816	0.00251308
RP11-566J3	-1.21547	0.541556	0.00252406
ZNF616	-0.866472	1.67591	0.00252631
FZR1	-0.638268	3.93659	0.00254509
FEZ1	1.40154	5.81876	0.00255068
DHX33	-0.779959	2.74275	0.00255527
SNRPGP10	-1.03151	3.96344	0.0025613
POM121C	-0.947683	3.14589	0.00256441
MEGF8	-1.36962	4.38899	0.00263085
FAM78B	-2.05435	1.74457	0.00264093
ZNF584	-0.881417	2.20414	0.00265371
SNRPGP4	-0.955708	0.760073	0.0026604
PIH1D1	-0.623048	3.99928	0.00267904
BCAS1	2.86945	4.61761	0.0026854
CTD-3162L10	-0.657526	0.558531	0.0026959
TMEM248	-0.957133	4.92508	0.00271339
ZNF14	-0.830938	2.12416	0.00271673
POFUT1	-1.15875	3.7527	0.00273755
LAMB2	-1.11167	5.44731	0.00273895
NFAM1	0.868945	2.07381	0.00275366
KLHL17	-0.918771	2.24937	0.00276576
CSGALNACT1	1.50104	2.72328	0.00277459
ABCC3	-2.23319	3.5294	0.00278527
WBP2	0.693097	5.79542	0.00278843
HNRNPA0	-0.732684	5.73465	0.00279388
ACBD5	0.753898	4.14426	0.00279876
PMS2CL	-0.894227	2.16304	0.00282659
IP6K2	-0.929809	4.10209	0.00283356
FER1L4	-1.39639	0.936996	0.00284073
TMEM132C	1.58544	1.41057	0.0028422
SEC23A	-0.649279	2.7984	0.00285065
IRGQ	-0.820256	2.51448	0.00285091
TTC21B	-0.663684	2.12288	0.00285562
AC016629	-0.908215	1.18471	0.00285816
TCTEX1D2	-0.614475	1.56736	0.00286407
ZNF835	-0.851985	1.68148	0.00287074
OMG	2.69186	3.44717	0.00287558
FBXW9	-1.27251	2.63871	0.0028791
RP11-631N16	-0.894409	1.37233	0.00288564
HSD17B1P1	-0.703038	1.96072	0.00290983
BMPER	-1.39376	1.31682	0.00294665
FAM86HP	-0.902485	1.45036	0.00295361
FAM154B	-1.13419	0.988611	0.00295564
STXBP6	1.66631	1.69985	0.00296002
TMEM43	-1.02548	4.80049	0.00296131
TPPP	2.64226	5.20286	0.00296705
RBP5	-0.897008	1.31742	0.00299609
ZNF225	-0.600191	1.21095	0.00299845
FA2H	2.67778	3.57691	0.00301519
IARS	-1.02674	4.10976	0.00302045
HAPLN2	2.25493	4.99943	0.0030213
NCOA4	0.939717	4.70451	0.00302984
ZNF783	-1.05113	2.59263	0.00307852
ATL2	-0.75079	2.69156	0.00309056
PRCD	0.980956	0.906325	0.00309738
MICU1	0.937037	3.61187	0.00310541
BEAN1	-0.728194	0.754267	0.00311378
TRIM28	-0.854258	5.59333	0.00311717
LINC00669	-0.931387	0.509073	0.00312776
FBXO17	-1.46149	1.85684	0.00313902
RP9	-0.628092	2.51566	0.00314113
AC008982	-0.678129	0.891029	0.00314749
BACE1	0.888178	4.74116	0.00315346
HJURP	-1.28718	1.21925	0.00319142
LMNB2	-1.07919	3.74571	0.003197
LMBR1L	-0.709222	3.11016	0.00320003
LRGUK	-1.12051	0.834345	0.00321579
CMYA5	-1.5097	1.90537	0.00321612
TMEM181	-0.752941	4.08082	0.00321743
ZNF264	-0.792662	2.05933	0.00323818
PHF14	-0.676104	2.52671	0.00327727
EPHB4	-1.39236	2.39393	0.00329285
DENND6B	-1.22042	2.86917	0.00329422
ZNF488	2.02996	2.03274	0.00329625
CENPT	-0.598937	3.27012	0.00330566
MRPL43	0.693184	3.30077	0.00332386
CDH20	1.40384	2.91581	0.00332954
EPHX1	1.12621	5.26278	0.00334596
MAPK8IP1	1.35723	5.94871	0.00334709
ERVK3-1	-0.763122	1.98863	0.00335537
RP11-273B20	-1.08457	1.03105	0.0033597
ZNF112	-0.816899	1.75415	0.00336148
DSEL	-0.864358	1.59775	0.0033698
AUTS2	-0.783833	2.60796	0.00337529
RP11-225B17	-0.644413	2.32698	0.0033823
SNORD93	-0.84907	0.419404	0.00338452
TMEM67	-1.09372	1.61318	0.00338979
FDFT1	1.22245	3.92785	0.00339522
UNC119B	-0.917379	3.85827	0.0034121
MOG	2.65125	3.15614	0.00341326
S100B	2.09993	8.12894	0.00341681
PHC1P1	-0.709879	0.807557	0.00341855
EFNA5	-1.24764	1.12175	0.0034409
C19orf44	-0.928642	1.70318	0.00345039
ZNF32	0.666454	3.7456	0.00348204
PYGO1	-0.869658	1.49418	0.00349478
CEBPG	-1.2576	3.76926	0.00350238
RP11-494H4	1.13939	0.864379	0.0035271
LRRC49	-0.652253	1.82392	0.00354736
GGTA1P	1.93581	2.85513	0.00354915
POU3F4	-1.43964	1.18612	0.00355417
AKAP8	-0.926478	3.54756	0.00360585
FAM13C	1.42561	2.1295	0.00360869
FBXW4	0.895531	3.498	0.00361191
PPP1CB	-1.1075	5.48443	0.00361925
HHATL	1.99593	3.86793	0.00363573
ZNF212	-0.713968	2.75921	0.00363719
U62631	1.66686	1.50432	0.00364488
CRY1	-0.736952	2.817	0.00365062
WEE2-AS1	-0.643931	0.61454	0.00365587
TMEM161A	-0.907461	3.28078	0.00368098
CTC-241N9	-0.676108	1.29516	0.00370449
ZNF320	-0.886186	2.15955	0.00370943
OPTN	1.06256	4.30874	0.0037167
APOE	1.48643	9.79304	0.00372711
TWSG1	-1.56305	4.21636	0.00374447
DEPDC1B	-0.753645	0.742799	0.00374459
IDUA	-0.85587	3.35519	0.0037448
ZNF558	-0.965049	2.25747	0.0037465
RN7SL689P	-1.00553	1.07064	0.00376609
AL354718	0.966696	0.891448	0.00377757
PUS7	-0.846477	2.01465	0.00377785
ERBB3	2.37261	2.94096	0.00378043
LINC00928	-0.800887	0.80327	0.00378841
MKS1	-0.942297	2.31997	0.00379639
C9orf114	-0.74798	3.33384	0.00379723
KIAA0930	1.23611	4.30921	0.00380654
APLNR	1.74772	5.94908	0.00380941
AC004447	-1.05038	2.84915	0.00381381
TTC27	-0.691516	2.5018	0.00381523
RP11-315O6	0.594273	0.882653	0.00382904
PHKB	-0.617543	3.19852	0.00383425
TYK2	-0.820372	4.54429	0.00386062
XXbac-BPG157A10	-0.856371	0.685901	0.00386488
KCNJ9	1.83106	3.31102	0.00390045
DIRAS3	-1.84291	2.85202	0.00391742
CPNE3	-0.80074	4.20277	0.00393048
RALBP1	-0.694519	4.41169	0.00394304
ERMN	2.98839	5.30529	0.00395463
ENHO	2.43042	3.99424	0.003967
ZNF146	-0.719048	4.37239	0.00396912
MERTK	0.942431	4.39445	0.00397339
PPP1R16B	2.41336	3.3944	0.00397712
TAF1C	-0.907979	4.10445	0.00398379
CTD-2228K2	-0.801956	2.17723	0.00400126
RP11-69E11	-0.878312	2.10111	0.00400137
UBE2Q2P1	-0.595643	1.05626	0.00401044
P2RY1	-1.67609	2.99771	0.00403784
44256	1.16237	2.4487	0.0040458
SLC30A5	-0.630183	2.82553	0.00405673
RTKN	1.23188	4.52101	0.00406959
NET1	1.22075	2.67672	0.00407931
PGBD5	1.08623	3.34616	0.00408372
ATP6V1E1	0.674356	5.48743	0.00411101
ZNF134	-1.01257	2.81887	0.00413613
ZNF440	-0.69261	1.75743	0.00414231
AC006115	-0.763985	0.785183	0.00414532
FZD6	-0.859091	2.09692	0.00415508
AC097713	-1.13206	0.591058	0.00415921
PNN	-0.635446	4.82555	0.00419261
UNC45A	-0.75173	3.10938	0.00419686
TNRC18	-0.826899	3.79775	0.00419962
UBE2S	-0.994802	4.77749	0.00420428
DLGAP1-AS2	-1.37692	1.61503	0.0042076
KLHL29	-1.0103	1.39044	0.00424821
TICRR	-0.705384	0.712621	0.00424869
GDI2	0.688208	5.32112	0.00425802
AC017104	-0.98506	0.698713	0.00427078
WDR5	-0.663528	3.72995	0.00427198
KIAA0753	-0.703781	2.09452	0.00429218
AC008991	1.04402	0.730815	0.00430489
GIT1	0.838589	4.4311	0.00430779
HDAC3	-0.732098	3.35715	0.00432339
TASP1	-0.719704	1.92284	0.00435512
KIAA0895	-0.662761	1.57459	0.00437243
SDHAP3	-1.02394	2.94049	0.00438419
RSBN1	-0.650482	2.08564	0.00439852
CTNNA3	1.43297	1.43506	0.00439863
C1RL-AS1	-0.689245	0.876487	0.00439922
RNF215	-0.9201	3.4384	0.00443737
CASP6	-0.993509	2.44804	0.00445381
AIF1L	2.15756	5.45867	0.00447918
SEC14L5	2.6638	2.8012	0.00450827
ZDHHC2	1.28399	2.90823	0.00452723
C1QTNF6	-0.93424	1.87159	0.00452964
ADAMTS3	-1.19497	0.875146	0.00453804
SMO	-1.57874	3.30183	0.00454411
ITGB3BP	-0.704121	1.70157	0.0045553
PRELP	0.907119	1.76908	0.00456523
DDX17	-0.670733	6.30774	0.00457011
ZNF548	-1.01531	2.16948	0.00457094
SH3GL3	2.29034	2.43239	0.00458407
SLC7A14	1.5951	2.03143	0.00461956
ZCCHC17	0.683235	4.4369	0.00462731
HAUS5	-1.27965	2.98227	0.00466419
OCIAD2	-2.30545	3.71539	0.00467519
NKAIN2	2.57427	2.71678	0.00467818
ZNF420	-0.645057	1.73653	0.00469125
RNF19A	-1.38657	4.77819	0.00469886
ZDHHC1	-1.36908	2.49874	0.00470092
CBX3	-0.784564	5.18614	0.00471737
BCL2L2	1.01025	4.45627	0.00472053
ZNF567	-0.617131	1.31916	0.00473134
FAM136A	-0.64561	2.92328	0.00475656
PEBP1	0.728255	8.24415	0.00477257
SUGP1	-0.619699	3.12528	0.00478197
PCDHA3	-0.919541	0.493691	0.00479224
MIER3	-0.604839	2.39216	0.00479701
ECHDC2	-1.35136	2.51279	0.0048118
SCNN1G	-0.796183	0.331577	0.00485333
C19orf55	-1.17995	1.91475	0.00486276
PAQR4	1.07803	4.00242	0.00486549
SH3BGRL2	0.922479	2.4192	0.00488145
CAD	-0.899716	3.13077	0.00488872
AATK	2.53757	4.72971	0.00493517
ASL	-0.753262	2.69005	0.00495013
ZNF699	-0.586648	1.2282	0.00495515
TMCC2	1.76322	3.53725	0.00499362
POU3F2	-1.60522	3.89151	0.00499936
AC145212	-1.08336	1.26062	0.00501443
RP1-232L24	1.27472	1.06733	0.00503736
POM121	-0.704684	2.13074	0.00505056
AC007228	-0.733526	1.47142	0.00512008
RP1-161N10	-1.42722	0.965709	0.00512881
LL22NC03-N27C7	-0.645287	1.56994	0.00514046
NPAS2	-1.30202	1.67829	0.00515418
ACSM5	1.33892	1.99052	0.00519737
TTLL11	0.807409	2.10515	0.00520564
POLR2J4	-0.736628	1.12801	0.00520845
PAM	-1.30227	4.84091	0.00521062
RP11-757A13	-0.625744	0.323243	0.00521509
WRAP53	-0.654751	1.66653	0.00521982
ZNF17	-0.730174	1.66509	0.00523892
CDKN2B	2.16018	2.33296	0.00523965
FBXO31	-0.771143	3.09581	0.00525873
MAML1	-0.597002	2.60457	0.00527808
ADAMTS9-AS2	-0.658929	0.43974	0.00529309
AVL9	-0.595896	2.49732	0.00530512
GAS8	-0.921406	2.2432	0.00533408
PPP1R14A	2.59186	5.19534	0.00534515
PPIC	-0.910298	2.41126	0.0053458
TWISTNB	-0.594885	2.72194	0.00535202
ZNF12	-0.931685	3.11227	0.00535552
SLC26A6	-0.702823	2.11821	0.00537389
INTU	-0.721622	1.66712	0.00538522
ADAP1	1.67949	2.08645	0.0054039
GREM1	2.64714	2.47669	0.00540468
DNAJC2	-0.670505	2.23804	0.00541878
PVRL1	1.45506	3.21471	0.00545038
SMAD1	-1.43767	2.75286	0.00546422
ATG4B	-0.663746	3.83004	0.00546742
AC079781	-0.828932	0.426872	0.00548625
ZNF845	-0.636192	1.44826	0.00552039
WISP1	-1.72191	1.87364	0.00552871
LINC00320	2.29726	2.46559	0.00554813
MAL	2.82613	4.79058	0.00554843
MTFP1	-0.86414	1.09533	0.00554952
PRKCI	-0.654276	2.70884	0.00557431
ZNF586	-0.610585	1.47484	0.00558037
ADCY5	1.68757	2.79271	0.00559808
PAIP2B	2.15089	2.68722	0.00560409
MFSD10	-0.918926	4.56733	0.00561039
FBXO5	-0.952823	1.63502	0.00561306
FOXO1	-1.04785	3.43273	0.00563306
MEX3D	-0.756709	3.55342	0.00565662
LRFN3	-0.842798	2.6964	0.00573438
ZNF607	-0.887179	1.5603	0.00573538
TMX4	-0.722854	4.1927	0.00574238
PICALM	0.82029	5.62216	0.00574958
ZNF260	-0.840591	2.73339	0.00576916
MEOX2	-2.43905	1.88342	0.00577704
ZNF445	-0.899008	2.29835	0.00577914
EN2	-1.25539	0.974244	0.00579059
TRRAP	-0.623961	2.29851	0.00580142
LRRC53	-0.70654	0.277129	0.00581853
SYDE1	-1.18018	3.56581	0.00582679
ZNF667	-0.753565	1.71236	0.00583302
RP11-617D20	-0.774402	1.40214	0.00584559
SPOCK3	2.72425	3.84804	0.00584595
GPC1	-1.96969	5.36093	0.0058567
BAZ1B	-0.759222	3.50899	0.00586422
LPHN2	-1.65413	2.92149	0.00589123
CPNE1	-0.759838	4.39619	0.00589233
ZNF461	-0.763995	1.62639	0.00590174
YIPF2	-0.804112	4.34845	0.00590307
ULK1	-0.668802	3.59847	0.00591576
IFI27	1.38096	3.70125	0.00591748
CACNG1	-0.656203	0.436158	0.00592538
HMGA1P2	-0.701885	0.764729	0.00593326
TRIM36	-0.968403	1.51237	0.00594045
BICD1	-1.13728	2.72545	0.00594164
SNORD124	-1.32358	1.37919	0.00597404
TPRN	1.18744	3.48437	0.00599496
SERPINI1	2.17316	4.018	0.0060008
TTC28	-0.756513	2.09407	0.00603668
FKBP9	-1.7301	4.5222	0.00604105
RP4-717I23	-0.9802	2.9052	0.00605568
RP3-514A23	-1.28496	0.602769	0.00605669
EXO5	0.60419	0.828263	0.00606131
DLEU7	0.69246	1.13193	0.00606423
SFR1	0.731087	1.99264	0.00606463
AK5	2.28572	2.66871	0.0060909
DDIT4L	-2.25247	2.70843	0.00609326
RP11-760H22	0.974961	1.47624	0.00609618
EXTL2	-0.662504	2.82454	0.00610321
C7orf43	-0.640709	3.28474	0.00613727
ZNF793	-0.768785	1.16385	0.0061534
TMEM158	-2.37287	3.63796	0.00620338
PLEKHG1	-1.39893	2.8932	0.00623843
KIF6	0.77855	0.784701	0.00624024
FBXL12	-0.652477	2.83488	0.00624368
PPA1	0.961219	4.07671	0.00625349
RP11-118K6	0.972489	1.37555	0.00626169
LHPP	1.90631	4.29125	0.00627342
USMG5	0.920121	5.62345	0.00627544
PEX5L	2.20683	2.73663	0.00631333
RP11-264B17	-0.584975	1.20698	0.00633374
ZNF549	-0.668441	1.29534	0.0063619
SYT9	1.5347	1.52245	0.00637583
TBC1D12	1.23756	3.01794	0.00638109
SUPT5H	-0.61228	4.6177	0.00638389
CTC-471J1	-0.816445	1.65318	0.00639673
ANKS1B	1.85789	2.415	0.0063977
MAGEH1	1.01068	4.99742	0.00640089
GYG1	0.598031	4.04997	0.00640972
LINC00632	0.87015	0.810924	0.00641459
CENPA	-0.895638	0.964253	0.00642036
RP11-543B16	0.853408	1.03939	0.00643638
PMS2P3	-0.660398	1.5281	0.00644248
MARCKSL1	1.27782	7.30641	0.00648692
SHISA7	1.20799	1.38357	0.00649457
LENG8	-0.957166	5.23248	0.0065121
RP11-611L7	-0.642054	4.59903	0.00652219
CCND1	1.33044	3.62088	0.00656306
RP11-310H4	-0.946433	0.659833	0.00656364
HS6ST1	-1.30576	4.56526	0.0065791
HCN2	2.13173	4.60518	0.0066204
TMEM246	1.38557	2.10918	0.00663878
TMEM144	2.31777	4.17429	0.00666186
RP1-39G22	-0.838452	3.14784	0.00666594
BOK	2.29451	4.0242	0.00671863
CNTROB	-0.773608	3.02019	0.00672764
SERP2	0.974235	3.01204	0.00675329
FBXL6	-0.62682	1.86186	0.00677131
GLT8D1	-0.731522	4.12076	0.00678357
MTMR7	1.08456	1.25533	0.00679687
ZNF587	-0.78577	2.0246	0.00684856
IFT140	-1.05142	2.66916	0.006861
PAXIP1-AS1	-1.02151	3.01286	0.00689174
ZMYND11	0.716333	3.43913	0.00689722
CNPY4	-1.10675	3.321	0.00691067
BRD4	-0.746483	3.40099	0.00692092
ENTPD3-AS1	0.618152	1.23945	0.00693166
ZFHX4-AS1	-0.625884	1.24697	0.00693588
DESI2	-0.836366	2.90521	0.00696857
TMEM206	1.39575	3.8072	0.00699499
PTOV1	-0.744495	3.73816	0.00700488
RP11-57H14	0.802563	2.04063	0.00702337
TMEM136	1.15051	3.06432	0.00702499
ZNF614	-0.681089	1.88004	0.0070348
CYP2F2P	-0.619577	0.772101	0.00704117
HOXA5	-2.11892	1.20788	0.0070414
SFI1	-0.850298	1.99227	0.00704784
TUSC3	1.26474	2.07913	0.00705102
CTD-3006G17	-1.0241	0.37036	0.00706022
CDK10	-0.81528	3.51401	0.00706751
WASH5P	-0.597504	0.593739	0.00706805
TMC6	1.31988	3.47585	0.00707
DPP4	-1.87752	1.30536	0.00707866
GTF2I	-0.633845	3.10634	0.00710625
RP11-524D16__A	-1.98848	2.27991	0.0071204
HOXD13	-1.68346	0.684395	0.0071228
FAM90A1	-0.76973	1.23849	0.00712752
AC110619	-0.66566	0.66635	0.00713788
GJC2	1.97576	3.09662	0.00714243
ERGIC3	-0.638601	4.59438	0.00714773
PLLP	2.5818	5.35698	0.00714908
ZNF766	-0.699342	2.35422	0.00717377
LRP10	-0.762544	5.07793	0.00717618
CTD-3138B18	-0.619505	1.52167	0.00720036
FAM172A	-0.589323	3.53312	0.00720985
RP11-244O19	0.701149	2.28127	0.00722521
KIF5B	0.725322	5.3037	0.00722862
SOX10	2.59337	4.63795	0.00722974
GIGYF1	-0.888012	4.38958	0.00723971
RSPH3	-0.69805	1.76126	0.00724219
RFNG	-0.598509	3.72258	0.00725615
RP11-119J18	-1.20044	1.01108	0.00727985
ILF3	-0.677039	4.81833	0.00730228
MTERFD3	-1.02323	2.6656	0.00733993
CPSF1	-0.874217	3.44167	0.00735065
IFIT1	1.23766	4.01439	0.00735306
TRIP10	-0.992449	3.05484	0.0073656
MRVI1	1.92571	3.3195	0.00737905
CACTIN	-0.669781	2.65395	0.00738381
CCDC97	-0.590408	3.54691	0.00738394
DMWD	-0.983553	3.57906	0.00740547
FOXJ2	-0.597698	2.59075	0.00741861
ZNF613	-0.666865	1.51213	0.00743885
SPOCK2	-1.57476	6.08702	0.0074487
SLC35B4	-0.816401	3.35385	0.00745522
GTSE1	-1.08647	1.2822	0.00745759
SGMS1	1.05029	2.46865	0.0074579
KIAA1598	2.24379	4.39088	0.00746953
CDK5RAP3	-0.816812	4.89472	0.00755297
LL22NC03-2H8	-0.624185	0.851737	0.00755522
ZNF254	-0.719661	1.84579	0.00756911
COLGALT1	-0.63443	4.7833	0.00758402
LIPG	-1.75636	1.58697	0.00758832
PKP4	1.61916	3.76942	0.00759324
TGIF2	-0.764919	2.05883	0.00762129
RP11-275H4	2.20182	1.77609	0.00762211
MYLK	1.19701	2.81516	0.00762688
NDUFB8	0.81949	3.15928	0.00763294
CD200	0.93674	2.76267	0.00764407
KANK2	-0.946662	3.53921	0.00766506
MED25	-0.680297	3.13544	0.00766538
IFT81	-0.750612	2.19049	0.00768701
AC009501	-0.928624	1.16531	0.0077022
MIR570	-1.14203	3.26726	0.00772134
CCDC109B	-1.14186	3.3008	0.00772216
RAB11FIP4	1.81188	2.49884	0.0077279
GHITM	0.702325	6.095	0.00773399
HKR1	-0.829983	2.70613	0.00778119
NRCAM	-1.42278	6.27484	0.00779724
C1orf198	1.38033	5.09569	0.00780201
RP11-324L17	-0.931602	0.496662	0.00782974
PTGFRN	-1.49348	3.84584	0.00783195
TRNAI2	0.87567	0.612969	0.00785661
IBA57-AS1	0.745459	1.04838	0.00785728
CPEB3	0.91663	1.29551	0.0078647
GNAI1	1.90848	3.44518	0.00788631
NR2F1	-0.868421	4.29372	0.00790214
ZNF132	-0.776621	2.00048	0.00794454
LCNL1	1.92099	3.10062	0.00795311
CTD-2380F24	0.823666	0.722189	0.00796076
DIAPH1	-0.856879	3.41199	0.00797199
FAM92A1	-0.697698	1.78983	0.00797535
AC073635	-0.98794	0.957262	0.00799138
EPHA4	-1.82922	2.64618	0.00802066
P4HA2	-1.13876	2.22019	0.00803032
XXbac-B562F10	-0.729184	1.01767	0.00803062
OSMR	-1.85893	3.55871	0.00804261
PPP2R2C	2.0405	2.30715	0.00807987
NDOR1	-0.780406	3.91254	0.0080915
TMEM235	2.36791	2.77448	0.00809852
MTSS1	0.715908	3.54327	0.00810189
ALAD	1.02099	4.88096	0.00816229
SCN2B	1.62874	1.94428	0.00819621
CASP2	-0.656299	2.21438	0.00820004
CTC-360G5	-0.708704	0.520116	0.00820667
ROM1	0.592174	4.07038	0.00821786
DIP2C	0.889549	3.13711	0.00821993
STK32B	-1.11356	1.29431	0.00822196
CHAF1B	-0.608148	1.09412	0.00823512
ROR1	-0.645274	0.921557	0.00824791
RP4-792G4	-1.92387	1.69653	0.00825729
ZNF837	-1.11186	1.62331	0.00828775
SDAD1	-0.631793	3.30099	0.00832902
FAM210B	-0.666586	4.40003	0.0083415
NDUFAF3	0.662189	4.31738	0.00836364
PCOLCE2	-2.52645	2.02449	0.00836939
GOLGA7B	1.53612	1.78183	0.00837018
RP4-621B10	0.790172	0.925656	0.00838632
TUBA1C	-1.46827	3.9005	0.00843845
ZNF347	-0.76394	1.82511	0.00845395
GJB1	2.60398	4.0503	0.00846255
PRMT1	-0.642924	4.33111	0.00846452
PRKD2	-0.88221	2.74975	0.00846558
DACT3	0.903715	3.38911	0.00847977
LINC00908	-0.646301	0.25735	0.00848193
SOX11	-2.14071	2.03116	0.0084877
RP11-430G17	-0.885538	0.847058	0.0084905
ATXN7L2	-0.815565	1.92077	0.00849572
SLPI	-3.07553	2.99556	0.00850591
MAG	3.0376	6.08339	0.00857317
RERGL	0.944002	0.92592	0.00857454
RAB40B	1.75824	3.48996	0.00858685
CNTN1	1.75495	3.13644	0.00859821
NENF	0.878474	5.74263	0.00860507
STAM	0.83811	2.59835	0.00860799
CD109	-1.12352	2.1346	0.00862772
C3orf33	-0.61212	1.9826	0.00864682
SEPT7P2	-0.704901	2.58608	0.00864999
PTK7	-1.2216	2.34388	0.00867742
PAXIP1-AS2	-0.928892	1.98807	0.00868746
ZNF841	-0.626411	2.4172	0.00870411
KLF5	-1.03444	0.878306	0.00871005
FAM222A	2.11989	3.47314	0.00872058
ZNF780B	-0.760153	1.97325	0.00873529
EXO1	-0.788928	0.795012	0.00874962
ZNF137P	-0.627493	1.14065	0.00875409
HOXA7	-1.13012	0.576532	0.00876722
PIK3IP1	1.00855	4.58641	0.00876732
RP1-122K4	-0.773935	0.431329	0.00877175
ZNF627	-0.8878	2.51417	0.0087727
KCNK1	2.15951	2.59829	0.00877665
SEPT4	2.13376	4.55207	0.00880548
ZNF282	-0.6401	3.41386	0.00881259
SRCIN1	1.80481	2.42812	0.00890258
PLEKHH1	1.98238	4.25038	0.00890501
MARS	-0.599834	4.29907	0.00892719
L1CAM	1.19774	1.50694	0.00894516
ZNF615	-0.633135	1.88992	0.00899922
GPC5	1.45294	2.02725	0.00901213
EXOC4	-0.65731	3.54264	0.00903013
DLG2	1.29515	2.11928	0.00903306
HS3ST3A1	-1.33348	1.07749	0.00904081
SOX15	-0.946256	1.93512	0.00904834
RP11-1000B6	-0.85257	1.13014	0.00906383
FAM20C	-1.89374	5.4724	0.00906712
RP11-182J1	-1.15695	1.425	0.00906953
RP11-242F4	0.80289	2.49069	0.00910029
CCDC93	-0.63451	3.13226	0.00913884
POT1	-0.697172	2.82999	0.00914045
SNX7	-0.92368	3.39188	0.00916281
UBA2	-0.590982	4.73124	0.00917562
FKBP9L	-0.671351	0.645039	0.00918597
LDB3	1.81445	1.87862	0.00919113
ZNF516	-0.79895	2.4159	0.00921434
GTF2IRD1	-0.902538	1.6736	0.00922507
CNTNAP2	1.8041	1.67655	0.00929538
HMSD	1.03093	1.0337	0.00936021
ZIC4	-1.10056	1.15139	0.00936325
TRIM56	-0.850918	3.25644	0.00938292
WDR73	-0.596375	2.77246	0.00938491
U2AF2	-0.671202	5.51635	0.00938551
ZNF606	-0.941162	1.92079	0.00939325
SCNN1D	-1.05409	2.90145	0.00940603
TMEM237	-0.799906	2.36067	0.00941623
KCNH8	1.79041	2.06042	0.00947653
ACOT7	0.880382	3.08003	0.00949298
HSPE1P6	-0.639076	0.311321	0.0095011
ZBTB42	-0.925992	1.77281	0.00951589
SNCA	1.97231	2.8388	0.00952338
SNORA22	-0.599781	0.494575	0.00952466
SACS	-1.00455	3.0453	0.00952779
SATB2	-1.03006	2.15095	0.00952844
SLAIN1	1.644	5.65098	0.00955426
UBTD2	-0.72463	3.14268	0.00956952
MS4A7	1.59592	4.42579	0.00957144
CARNS1	2.60145	4.95286	0.00959447
FOLH1	2.27372	3.11981	0.00961263
MOB3A	-0.728854	3.91499	0.0096331
ENPP2	2.68516	4.58367	0.00965045
C1RL	-1.69374	3.40475	0.0096526
BRAT1	-0.99793	3.80879	0.00967048
NKX2-5	-1.70794	0.761945	0.00967072
CAPRIN2	-0.858358	2.88653	0.00967881
TSC22D4	1.00378	6.59563	0.00970266
HGD	-1.10618	0.576572	0.0097245
NCAPG2	-0.787223	2.09733	0.00974088
ZNF526	-0.647852	1.73525	0.00974189
SHISA4	0.923723	5.46012	0.00976168
OTX1	-1.50306	1.57455	0.00978617
PCDHGB2	-2.3055	2.42959	0.00979502
APBA3	-0.633107	2.30931	0.00980021
SRPX2	-2.2434	3.2663	0.00982691
ZBTB10	-0.70131	2.22297	0.00983405
UROS	0.884539	3.33859	0.00987099
MIR548N	-0.886893	0.701693	0.00988218
HDAC11	1.43336	3.67809	0.00989293
SPRYD7	0.588706	2.64472	0.00990286
ELMOD2	-0.694108	2.44017	0.00991326
NIPA1	1.30639	3.45236	0.00997741
U73166	-0.674642	0.691137	0.00998389
SNORA53	0.725295	0.734314	0.0100454
BX936347	0.955166	3.04397	0.0100865
NOP16	-0.648786	2.24517	0.0100905
CENPH	-0.935452	1.78237	0.0100924
PRRG1	1.09323	1.87947	0.010093
USH1C	1.18229	1.0994	0.0101071
CDC25A	-0.767916	0.918452	0.010122
LPCAT3	-0.726073	2.18503	0.0101377
ZFHX4	-0.949961	1.88667	0.0102086
AC004257	-0.845453	1.95884	0.010214
ZNF234	-0.718055	2.04796	0.0102298
DMBX1	-0.682867	0.319123	0.0102404
ARL10	-0.851844	2.19219	0.010305
ZWILCH	-0.680491	1.68214	0.0103086
SDS	1.25744	2.02435	0.010326
VGLL4	-0.897679	3.40802	0.0104272
ITGB8	-1.35407	4.04558	0.0104278
CCND2-AS2	-0.869979	0.894905	0.0104332
JAKMIP3	1.21998	1.65611	0.0105148
SIK3	1.12835	3.65735	0.0105236
GAS5-AS1	-0.69925	1.27695	0.0105438
FAM69A	1.00036	3.87604	0.0105642
ATP8A1	1.62212	3.49124	0.0106193
RINT1	-0.646929	2.58713	0.0106229
RP11-809C18	1.79897	2.20139	0.0106251
LAMA5	-1.16452	3.98732	0.0106831
RP11-680F8	-0.613449	0.750526	0.0106863
PDGFD	-1.41644	1.77623	0.0107129
PYCR2	0.609184	4.00677	0.0107156
NCLN	-0.641929	4.40465	0.0107211
RP11-286E11	0.702883	0.600026	0.0107214
SPC25	-0.745493	0.891508	0.0107739
GPR27	1.95592	2.19755	0.0107807
ZNF551	-0.744342	1.42524	0.0107854
TEKT4P2	-0.763312	0.923733	0.0107944
SPTSSB	-1.09923	1.25196	0.0107993
LINC00265	-0.954675	2.46935	0.0108005
SNORD12B	-0.844852	1.38414	0.0108099
RP3-339A18	-0.749231	0.817988	0.0108269
EPHA5	-1.40432	1.15158	0.0108731
ALDH2	1.30227	5.61772	0.0109633
AC018647	1.89777	2.76504	0.0109656
RNF24	-0.873223	3.15235	0.010992
RP11-278A23	-0.713191	0.664951	0.0109961
MEX3C	-0.865174	2.92666	0.0110649
CTGF	1.30373	5.37499	0.0110831
ATP13A1	-0.679768	3.7857	0.0110861
KIF4A	-1.1462	1.32135	0.0110899
GRB10	-1.48921	3.96676	0.011118
EMC3-AS1	-0.649946	0.833436	0.0111641
GLMN	-0.612141	1.84701	0.0111642
NOTCH2	-0.965785	3.67555	0.0111675
ZNF211	-0.92657	2.87541	0.0111701
NAT14	-1.25529	4.25282	0.0111737
DNAJB12	0.587898	3.14565	0.0112557
AGMO	-1.18522	1.1291	0.0112565
S1PR5	2.06056	2.62705	0.0112767
BIN1	1.41939	4.80596	0.0112861
STAP2	-0.785109	1.41171	0.0113024
MAPRE2	0.72575	4.86104	0.0113081
PHYHIPL	2.01615	4.68289	0.0113216
ZBTB47	0.79327	4.69284	0.0113934
PSD	2.17298	3.21755	0.0113951
ZNF786	-0.67539	1.93626	0.0114325
GGH	-1.08357	2.68464	0.011449
TSPAN15	1.55298	3.98546	0.0114577
ZDHHC4	-0.605095	3.3614	0.0114648
GUK1	0.767831	5.59233	0.0114711
CHST2	-1.68607	4.4253	0.0115297
APBB1	1.06811	4.94105	0.0115448
EFNB2	-1.26056	3.55428	0.0115642
SGCD	1.37276	1.25132	0.0115789
ADCY10P1	0.732511	1.46701	0.0115811
EXTL1	1.17264	1.41667	0.0115966
ROGDI	1.30188	4.3624	0.0116252
CRELD1	-0.739294	3.78506	0.0116677
RABL2A	-0.873699	2.09199	0.0116779
CSNK1G2	-0.605716	4.43337	0.0117119
CCNB2	-1.32741	1.83144	0.0117343
ASAH1	0.754228	6.04808	0.0117498
DAB2IP	0.596055	3.68829	0.0117619
LRRN4CL	-1.59978	2.52819	0.0117783
TMEM259	-0.657302	6.03611	0.0117939
RP11-71N10	-0.833853	1.77391	0.0118042
SLC4A7	-1.05085	2.65196	0.0118204
MAST2	-0.608827	3.33272	0.0118376
DOCK1	0.94477	3.89083	0.0118378
FAM188A	0.798886	2.79461	0.0118524
FAM178A	0.619343	3.27125	0.0118688
LINC00467	0.746709	2.39658	0.01187
RP3-439F8	-0.688372	0.454446	0.0118792
ZNF767	-0.945461	2.97362	0.0118875
TMEM209	-0.706017	2.72374	0.0119001
AVPI1	0.882244	2.6072	0.0119227
MYBL2	-1.60796	1.7691	0.011927
RP11-288G11	1.79618	2.13127	0.011963
NPR2	-0.945477	3.05752	0.011975
RASL10A	1.09878	2.64047	0.0120108
KRT8P26	-0.634924	0.562651	0.0120125
CD22	1.81201	2.18031	0.0120151
GGT7	-0.845107	4.32354	0.0120213
DENND2A	-1.0182	3.91454	0.012023
NEIL1	-0.815346	2.72187	0.01205
COL6A1	-2.0472	6.2741	0.012076
RCCD1	-0.589254	1.94453	0.01211
TTC38	-0.827189	3.34546	0.012177
ZNF547	-0.618407	1.16396	0.0121869
C8orf88	-0.852508	1.26028	0.0122082
ZNF574	-0.590845	1.90595	0.0122096
ST6GALNAC3	1.27151	1.61388	0.0122271
SLC45A3	1.81259	3.13403	0.0122307
KDELR1	-0.988952	5.53711	0.0122467
PARP16	-0.632727	1.71769	0.0122579
MIR616	1.45199	1.77255	0.012262
PHC1	-0.67024	2.69626	0.0122869
NKX6-2	2.73241	5.47294	0.0123183
DNM3	1.21871	2.58521	0.0123217
CNPY1	-0.927725	0.671675	0.0123237
STK11	-0.719651	3.40506	0.0123527
ZNF300	-1.05714	2.18528	0.0123597
GAL3ST1	1.57014	2.32539	0.0123708
ARHGAP24	1.23354	2.16353	0.0123722
POMZP3	-0.815984	2.2128	0.0123757
KDM4A	-0.643747	3.17305	0.0123983
DNAH5	-0.656527	0.702266	0.012443
RP5-1159O4	-0.839896	1.27258	0.0124451
AC102953	-0.624161	0.42523	0.0125089
CA13	-0.801146	1.32714	0.012547
GNGT2	0.736541	1.34195	0.0125664
BCAM	-0.924216	3.30048	0.0125719
TNFRSF19	-1.74126	3.33227	0.0125891
CCDC102A	-0.758351	2.15011	0.0126134
RP11-958N24	-0.854709	1.75961	0.0126256
GPD1	1.85138	3.20795	0.0126261
FAM109A	-0.643118	2.45075	0.0126329
EFNA2	-1.18008	0.962892	0.0126606
TIAF1	0.765455	1.49379	0.0126772
TCF3	-1.1944	3.95633	0.0127284
RNF145	-0.725809	4.73762	0.0127365
MSI2	-0.642141	3.49147	0.012746
SLC4A3	-1.12568	3.98095	0.0127617
KLK6	2.3488	4.38762	0.0127624
IGFBPL1	-0.825763	0.681122	0.012768
MRPL32	-0.591297	3.27038	0.0127701
CLDND1	1.64652	5.86966	0.0127811
TMEM126A	0.746747	4.1163	0.0127899
TTC26	-0.964531	1.75125	0.012804
FEZF1	-0.869234	0.450329	0.0128072
H2AFZ	-0.787762	5.16883	0.0128126
MTMR11	-1.10399	2.2315	0.0128627
LINC00665	-0.738219	2.01719	0.0128961
RHOU	1.35291	5.60273	0.0129069
IFIT3	0.973131	5.01664	0.01293
EFHC1	-1.10432	2.5396	0.0129301
ZNF608	-0.979313	3.41461	0.0129606
CNRIP1	0.989349	3.2783	0.0129682
CCDC24	-0.79277	2.11743	0.0129848
CYCSP10	-0.763658	0.563398	0.0130115
MSX1	-1.10572	3.00419	0.013014
AP4M1	-0.940164	2.54521	0.0130345
LIPA	1.14379	5.16645	0.0130909
PRR24	-1.79275	5.22276	0.0131138
GRIK5	-1.2955	2.88649	0.0131166
PTBP1	-0.817647	4.63546	0.0131978
CPT1A	0.814573	3.01757	0.0132096
POMGNT1	-0.600589	4.453	0.0132112
CNTNAP4	2.56105	3.72001	0.0132279
NRG3	1.24527	1.29491	0.013244
HDAC7	-0.600054	3.35415	0.0132777
FAM111B	-0.659725	0.80831	0.0133143
SEPT8	0.839837	5.20461	0.0133287
LRRC48	-0.808516	1.23664	0.0133306
PARP6	-0.608377	3.22859	0.0133493
C1orf173	-1.54211	1.37869	0.0133655
RP11-613M10	-0.67932	2.86416	0.0133858
ZNF471	-0.88258	2.72616	0.0133945
POMT1	-0.660038	3.53357	0.0133953
TBL2	-0.781802	2.26459	0.0134269
FEM1C	-0.716495	3.96962	0.013532
ST3GAL4	1.16095	3.44356	0.0135419
SKINTL	-0.672676	0.398219	0.0135619
TMEM106C	-0.765947	3.58309	0.0135764
CCNY	0.693289	4.23417	0.0135847
PLEKHA1	0.780414	1.99856	0.0135852
OGFR-AS1	-0.715809	1.35126	0.0135859
RFC2	-0.644355	2.74121	0.0135938
RN7SL669P	-0.852693	0.813928	0.0136059
PAQR6	1.72915	6.04512	0.0136062
ZKSCAN7	-0.654218	1.33222	0.0136267
FEZF1-AS1	-1.72571	1.03499	0.0136493
ZFP30	-0.71655	1.74929	0.0136606
MIR5587	-1.2249	2.15348	0.0136849
RPN2	-0.64222	6.29319	0.013711
RP11-527D7	0.767258	0.976767	0.0137312
CTD-2622I13	-0.752676	1.47723	0.013751
OTP	-1.03187	0.471348	0.0137805
CHST14	-0.896188	3.27775	0.0137971
TRAIP	-0.707551	1.29213	0.013833
APOA1-AS	0.604994	0.796254	0.013869
WASF3	1.07318	4.15894	0.0138764
ATF5	-1.22364	3.73988	0.013879
RPL39P36	-0.688877	1.14007	0.0138896
LAMP5	1.89756	2.69798	0.013892
PIEZO1	-0.728096	3.51749	0.0139185
CNDP1	2.5941	4.66501	0.0139467
PCDH9-AS4	-0.701866	0.324462	0.0139768
RP4-719C8	1.09436	0.893101	0.0139932
SMC4	-1.04864	2.20438	0.0139935
LMOD1	1.27751	2.66922	0.0140037
MKL1	-0.725606	3.73551	0.0140618
MIR25	-1.17737	2.82991	0.01408
COCH	-0.611535	0.416455	0.0141112
ZNF92	-0.702543	2.61993	0.0141357
RABL2B	-0.895209	2.0224	0.0141433
ZNF473	-0.713395	1.44968	0.0141462
CDCA7	-1.57423	1.61888	0.0141532
ATP6V1B2	0.683019	4.78836	0.0141685
PKD1P6	-1.23151	2.4504	0.0141734
SYNE2	-0.907928	1.97717	0.0142105
SPPL2B	-1.36495	4.35783	0.0142309
ARHGAP22	1.13694	2.39537	0.0142373
CCNB1	-1.27783	2.51428	0.014239
TCEAL6	1.36694	1.44289	0.0142527
RPS11P5	-0.645041	1.40723	0.0142789
ATP5L	0.785542	3.29709	0.0143022
KCNC3	0.908817	1.95513	0.0143192
NUDT7	0.828894	1.29991	0.0143296
PTPN14	-0.628553	1.33055	0.0143393
PABPC1P4	0.718438	0.816527	0.0143473
SAMD12	0.906599	1.01155	0.0143584
RNU7-3P	-0.752843	0.450286	0.0143784
RHPN2	-0.986231	2.88714	0.0143955
CTD-2210P24	1.05836	1.32001	0.0144265
RAD51AP1	-0.776991	1.58809	0.0144278
FAM133A	0.705506	0.736613	0.014461
TMEM231	-1.02616	2.88814	0.0144779
RP11-61I13	1.23997	1.60479	0.0144931
NALCN	1.29707	2.20421	0.0144971
PALM3	-0.987113	1.27008	0.0145198
ZNF324	-0.724674	2.32598	0.0145754
MAP7	1.49179	4.00517	0.0145758
MIR93	-1.4326	1.56942	0.0145842
BLOC1S2	0.865841	4.4943	0.0146506
LMAN2L	-0.856523	3.48902	0.0146537
FABP5	-1.81048	4.5881	0.0146942
CD59	0.77101	6.22414	0.0147304
MZF1	-1.05283	3.12545	0.0147507
MAP7D1	0.790221	5.3934	0.0147635
PIP4K2A	1.77081	5.04414	0.0147675
EHD1	0.58993	3.21926	0.0147959
TSHZ3	-0.955132	2.31649	0.0148065
SP8	-1.01945	0.776375	0.0148226
MIR135A2	-1.25783	0.417617	0.0148385
EID2B	-0.730441	1.95842	0.0148524
LPCAT1	-1.29695	4.41408	0.0148624
ZNF571-AS1	-0.666009	1.03166	0.0148779
DMPK	-1.13381	3.98276	0.0148932
CCDC146	-0.987908	2.00107	0.0149224
MAP3K11	0.720936	3.10059	0.0149531
FTH1P7	0.749587	1.67708	0.0149598
BCL2L12	-0.955236	2.4136	0.0149605
CD99	-1.07992	6.778	0.0149702
MALT1	-0.669788	2.25594	0.0149826
SNORD116-20	-1.05641	1.38588	0.0150377
CDH2	-1.14605	4.86019	0.0150399
GBAS	-0.788195	4.13309	0.0150502
FRMD5	1.04151	3.14074	0.0150692
ZNF354C	-0.661478	1.96668	0.0151059
RBAK	-0.733358	2.4538	0.0151123
SLC9A3R2	0.856873	3.89567	0.0151301
TYW1	-0.676239	2.96947	0.0151605
NT5DC3	-1.09873	2.47594	0.0152162
EPB41L3	1.50725	3.03739	0.0152278
DCAF15	-0.590864	3.47086	0.0152744
ANXA7	0.587467	4.83062	0.0152807
STMN1	0.980306	5.17289	0.0152877
GRM3	2.20918	2.78581	0.0152881
CTB-118N6	-0.737155	1.28282	0.0152959
CCDC53	0.613272	3.65095	0.0153206
KLHDC8A	-2.74025	4.15665	0.0153418
CTD-2510F5	-0.927321	1.86255	0.0153538
FAM53B	1.17551	3.83892	0.0153587
TEAD2	-1.4521	2.18702	0.0153614
MIR374B	-1.37635	1.69098	0.0153633
ZNF107	-0.723875	2.0722	0.0153681
AC011524	1.35886	1.24778	0.0154017
VTI1B	0.642989	3.26278	0.0154264
PADI2	1.7061	4.9963	0.0154474
ZFP69	0.799498	1.3555	0.0154616
BVES	1.0473	1.86492	0.015462
PMS2P5	-0.626835	1.7062	0.0155246
STK36	-1.38567	3.41197	0.0155354
FLRT3	-0.80609	1.40499	0.015607
POPDC3	1.44152	1.6239	0.0156134
TMEM88B	2.31587	4.09346	0.0156285
MAATS1	-1.17131	1.24312	0.0156461
NUMBL	-1.38375	3.80017	0.0156511
RP11-246K15	-0.735077	0.261857	0.0156513
CDCA4	-0.605337	1.74697	0.0156581
CLDN11	2.28399	5.07847	0.0156603
SMAD5	-0.679887	3.10355	0.0156638
GJA3	-0.916133	0.602784	0.0156674
HRH1	-1.30361	2.6893	0.0156845
FBL	-0.599028	4.54231	0.0156868
RP11-75C9	1.0843	1.29847	0.0156951
NTM	1.22762	3.40795	0.015719
C22orf43	-0.693613	0.351067	0.0157854
DOCK9	1.15285	3.03958	0.0157978
RCN2	-0.885829	4.05849	0.0158455
MYRF	2.26264	4.56492	0.0158628
ZNF805	-0.585838	1.48592	0.0159122
RP11-212P7	-0.657058	2.13252	0.0159385
PPP1R12B	0.595022	2.34635	0.0159614
DISC1	0.771099	1.44853	0.0159649
CERS6	-0.606896	2.10588	0.0159759
RP11-38P22	-1.40499	3.21173	0.0159769
HOXC10	-2.06548	1.40097	0.0159847
SAA1	-4.02245	3.09699	0.0160114
TNRC6A	-0.699506	3.32577	0.0160188
GPR143	0.957854	0.989734	0.0160422
RP5-1172A22	-0.654433	0.275052	0.0160548
STARD4-AS1	-0.995138	1.30851	0.0160588
FOLR2	1.9098	4.98159	0.0160908
FBXO46	-0.588733	2.21127	0.016092
SLITRK1	1.36466	1.37714	0.0161002
WFDC1	0.964855	0.939905	0.0161212
NUP62	-0.661292	3.34391	0.0161247
MCF2L-AS1	-0.841391	0.939897	0.0161491
CA12	-2.44635	3.49486	0.0161539
RP11-375N15	-1.32317	1.32836	0.0162092
NPY	2.71691	2.68852	0.0162369
IQCC	-0.735219	1.81769	0.0162491
CDK2AP2P2	0.737782	1.24876	0.0162735
PRKDC	-0.693447	3.95195	0.0162962
LIPE	1.43724	2.41774	0.0163207
ACSL5	1.01685	2.07072	0.0163249
TMIGD2	0.888228	0.937932	0.0163655
FAM219A	0.646503	5.04069	0.0164024
DPY19L1P2	-0.672216	0.953017	0.0164177
CFH	-1.03857	2.30386	0.016419
EZH2	-1.18892	2.15518	0.0164524
OSBPL6	-0.951056	2.39999	0.0164747
STRN4	-0.709655	3.74768	0.016478
NKX2-2	1.02963	2.39928	0.0164835
ZNF333	-0.636011	2.06675	0.0165195
RP11-45P15	-0.638133	2.05588	0.0165285
BRCA1	-0.713205	1.73163	0.0165464
WDR34	-1.04076	3.92018	0.0165845
KDELR2	-0.876234	4.97165	0.0165948
RP4-584D14	-0.591617	1.50889	0.0166077
BIRC7	1.2313	1.48392	0.0166421
SHMT2	-1.02122	4.08097	0.0166671
NDC80	-0.917906	1.22058	0.0166748
PDK4	2.4998	4.44673	0.0166847
AP000889	-0.61067	0.322707	0.0166878
DKK3	1.13289	5.97596	0.0167235
BLM	-1.17759	1.94176	0.0167347
C12orf39	2.09444	2.00639	0.016742
PCDHB13	-0.844998	0.863609	0.016752
CRYBB1	0.873812	1.94756	0.0167624
TFEB	0.943052	2.97289	0.0167972
ARRB1	1.45494	2.84107	0.0168024
ATP1A1	-0.696774	5.93889	0.0168119
CHAF1A	-0.726477	2.28446	0.0168605
PREX1	0.872639	5.78105	0.0169035
ZNF569	-0.650461	1.79349	0.0169258
PIGQ	-0.593653	3.50815	0.0169315
HOXD-AS2	-0.937202	0.625904	0.0169328
TLE2	-1.30709	2.71966	0.0169823
ZNF585B	-0.776928	1.88408	0.0169835
IGSF6	1.31119	2.67476	0.0170705
DBNDD2	1.9318	3.17401	0.0170873
HEXDC	-0.622958	3.27941	0.01709
ST6GAL1	1.1001	3.43387	0.0170916
FOXN3-AS1	0.628819	1.49899	0.0170978
MLLT4	-0.710923	3.05959	0.0171132
METAP1D	-0.673619	2.02677	0.0171177
PIK3C2B	1.16885	2.6394	0.0171185
DOCK6	-0.660574	2.56542	0.017134
ZC3HAV1L	-1.13639	1.28206	0.0171476
MAFG-AS1	-0.871803	1.44159	0.0172074
MTHFD2P1	-0.791742	0.319507	0.0172801
PTPRD	1.39514	3.46202	0.0172919
SNAPC4	-0.739987	3.00198	0.0172992
KIF7	-1.08296	2.0785	0.0173111
RP11-228B15	-0.733377	1.33263	0.0173197
FKBP7	-0.655126	1.59015	0.0173236
ERMP1	1.19016	3.3691	0.0173431
ALPK2	-1.40653	0.677326	0.0173556
SNORD116-24	-0.947328	1.3576	0.0173901
PABPC1L	-1.14314	3.12771	0.0174005
RP11-409C19	-0.620456	0.424122	0.0174358
ZNF700	-0.610178	2.32863	0.0175045
CCDC130	-0.76167	4.11238	0.0175227
PDZD7	0.70289	1.11166	0.0175346
PMPCB	-0.587498	3.82885	0.0175534
TALDO1	0.878029	5.47726	0.0175675
TSNAXIP1	-1.0137	1.71217	0.0176135
AASS	-0.630615	3.43261	0.0176527
ZNF433	-0.722128	1.35419	0.0176682
MOV10	-0.668688	3.04888	0.0176815
SLC24A2	1.83746	3.5793	0.01769
ANKRD61	-0.660125	0.85202	0.0177028
PTMS	-0.923768	6.97319	0.0177308
RAP1GDS1	0.643364	3.90446	0.0177357
STX10	-0.593253	4.6522	0.0177594
RP11-368I7	-0.795555	0.924428	0.0177716
HOTAIR	-1.4552	0.695748	0.0178024
C5orf45	-0.666839	2.62675	0.0178087
WDR90	-1.17563	2.58033	0.017863
UBXN10-AS1	1.668	1.54631	0.017893
FMNL2	0.607325	5.8675	0.0179217
PCYOX1L	-0.687905	2.37168	0.0179397
PROM1	-1.36625	1.37493	0.0179575
TPD52L1	1.48892	1.97716	0.0179602
RP11-309L24	-0.975668	0.593128	0.0179735
C7orf73	-0.713551	4.07984	0.0180148
CERCAM	1.54499	6.07303	0.0180392
PRR18	2.22642	3.88668	0.0180772
SLC25A21-AS1	0.636241	0.600295	0.0180779
PPP5C	-0.81861	3.32261	0.0180808
ZNF662	-1.01145	1.62651	0.0181459
CTD-2368P22	-0.975971	1.98902	0.018148
RHBDD2	-0.722971	4.84203	0.0181829
LMNB1	-1.43441	2.68563	0.0181986
IFITM1	0.917131	3.69509	0.0182072
OXTR	-2.18361	2.61198	0.0182341
NKAIN1	1.8055	2.55624	0.0182906
DALRD3	-0.723149	2.76464	0.0183014
CCDC136	-1.53718	2.91836	0.0183055
EID2	-0.592279	3.51032	0.0183142
ZNF503	-0.630741	2.20388	0.0183255
AC092301	-0.710158	0.847318	0.0183414
RP11-807H7	-0.810824	0.67508	0.0184056
LINC00404	1.04785	0.807873	0.0184098
RP11-1191J2	-1.60679	1.67295	0.0184145
ZNF83	-0.917455	3.47448	0.0184354
SEMA4D	1.6647	3.06534	0.0184397
COL28A1	-1.55432	1.28442	0.0184986
RASGRP3	1.14226	2.11483	0.0185092
CHPF2	-0.828793	4.2034	0.0185441
SLC34A2	-0.916261	0.57934	0.0185444
DNAJC6	1.44158	4.09199	0.0185655
HS3ST5	1.19924	1.26949	0.0185769
NKIRAS1	0.610834	2.59378	0.0185883
KCTD4	1.74191	1.3374	0.0185919
DMAP1	-0.695245	3.37946	0.018608
WDR27	-0.817429	1.59726	0.0186114
OR7E38P	0.80647	2.08516	0.0186203
MTRNR2L8	1.48691	2.72258	0.0186397
PTPRF	-0.91266	4.38727	0.0186635
ZNF709	-0.66717	1.02334	0.0186761
PLK1	-0.772835	1.52447	0.0187552
ANKRD40	0.783667	4.65269	0.0187673
PBLD	0.695065	1.79854	0.0188552
RP11-733O18	0.832872	1.20907	0.0188704
KDELC1	-0.794028	1.85816	0.0188806
KIF23	-0.892444	0.966801	0.0188913
MVB12B	1.24617	4.17013	0.0189103
CCNA2	-1.12267	1.79702	0.0189837
NDUFA3P1	-0.605743	0.355127	0.0189931
RP11-1212A22	-0.747815	1.09114	0.0190152
NBPF9	-0.61919	1.83002	0.0190168
ORC5	-0.615264	2.46751	0.019048
UCP2	1.00225	3.65073	0.0190496
LRWD1	-0.806873	2.87918	0.0190597
C17orf53	-0.66852	0.923295	0.019076
MEN1	-0.667208	3.28343	0.0191432
SOX8	1.12591	4.71879	0.0191728
MIR4534	1.53662	1.73616	0.0191789
DEPTOR	1.09216	2.33588	0.0192069
CRCP	-0.665435	3.69904	0.0192202
KCNAB3	-0.862489	1.46316	0.0192277
LINC00672	0.870815	2.29013	0.0192288
HS3ST3B1	-1.6265	1.6489	0.0192526
RP11-357K6	0.66601	0.498003	0.0192837
NOXA1	-0.785812	3.62547	0.019285
GPR62	1.72802	2.39266	0.0192998
ACTR3B	-0.646589	1.91325	0.019345
MOB3B	0.976044	2.94887	0.0193482
IMPDH1	-0.74505	3.6176	0.0193498
PCDHB12	-0.820133	0.767801	0.0193655
GLTPD2	-0.60046	1.99724	0.0193656
SF3A3	-0.661884	4.00605	0.0193812
UBE2C	-1.45341	2.0209	0.0194425
GSTM2	-0.931542	3.52367	0.0194589
DLGAP5	-0.999927	1.06891	0.0195016
SCD5	0.955803	6.78177	0.0195465
CLCA4	1.60481	1.33836	0.019583
AP000354	-1.01037	1.20928	0.0196173
SLCO1A2	1.54269	2.15465	0.0196273
ZEB2	0.990124	3.73142	0.0196356
SEC61G	-2.73571	5.57275	0.0196591
SLC35D1	-0.661824	2.35042	0.0196614
C14orf79	-0.986336	2.29247	0.0196892
ALG1L10P	-0.715597	0.974742	0.0197694
NTRK1	-0.618311	0.538382	0.0197766
DLGAP4	-0.591552	2.53235	0.0198219
DOT1L	-1.0862	3.02405	0.0198393
RBM11	0.703504	0.698327	0.019895
FN3K	0.768885	3.9582	0.0199701
NUP107	-0.692838	2.8935	0.0199891
SNAI2	-1.49281	2.48045	0.0199958
EVI2A	1.92391	4.01566	0.0200089
ADRB2	1.03313	1.84762	0.0201437
SALL1	-0.735801	4.27134	0.0201603
APOC1	1.32814	7.01616	0.0201835
MFAP3L	0.828775	3.7062	0.0201933
CTD-2583A14	-0.936751	1.90185	0.0202316
RUVBL2	-0.771485	4.01045	0.0202335
PIR	0.913156	3.08406	0.0202613
ZNF444	-0.649312	2.93869	0.0202648
EIF3EP1	-0.76142	1.68508	0.0202839
NUCB1	-0.728701	5.74378	0.0203328
ZNF577	-0.684862	1.92119	0.0203496
NT5DC2	-1.14433	3.11726	0.0203728
ZNF594	-0.626656	1.90887	0.020429
ZNF229	-0.879833	1.63447	0.0204317
MAP1LC3C	-1.11169	1.35275	0.0204319
EML6	-1.01377	1.2087	0.0204438
ZNF432	-0.743225	2.32446	0.0204519
ZNF581	-0.589042	2.96695	0.020554
ABHD17C	-1.37298	3.0205	0.020583
MCFD2	-0.691294	4.55242	0.0205884
RECQL	-0.611624	3.25137	0.0206008
AP3D1	-0.664037	4.65693	0.0206144
SLC35F2	-1.04025	2.02115	0.0206173
ZNF217	-0.685982	2.7684	0.0206363
MTX3	-0.662861	2.36742	0.0206521
ABHD6	1.01837	3.67685	0.0206582
ATE1	0.602198	2.55485	0.0206655
GRWD1	-0.641388	2.69502	0.0206767
TRIO	-1.50094	4.20705	0.0206851
CTU2	-1.00578	2.8633	0.0207137
OSGIN1	0.942294	1.89724	0.0207344
SLC10A4	-1.94036	1.36569	0.0207671
ZNF316	-0.662142	3.87444	0.0208152
SLC39A8	-1.29512	3.02184	0.0208234
TENM1	-1.84662	1.95917	0.0208886
NKD1	1.00271	2.19664	0.0209008
GLTP	1.24444	5.06883	0.0209103
DKFZP761K2322	1.83079	3.23266	0.0209434
HOXC11	-0.697689	0.37783	0.020954
LY6H	2.21043	2.77704	0.0209737
HEATR2	-0.696498	2.61186	0.0209809
PTPN21	-0.705974	2.38124	0.0210072
ZNF791	-0.588142	2.88574	0.0210165
KNTC1	-0.749043	1.4909	0.0210454
CSDC2	1.32991	2.27339	0.0210632
NPIPP1	-0.83576	1.51961	0.0210762
ZNF493	-0.674005	1.6692	0.0210764
TMEM229A	1.47283	1.77892	0.0210888
CCDC85B	0.970473	5.58253	0.0211363
CDO1	-1.12109	4.41439	0.021165
WDR60	-0.717198	3.00917	0.0212014
HOXA6	-0.941728	0.51912	0.021225
VPS9D1-AS1	-0.638079	1.66314	0.0212353
CDR2L	0.980261	3.88782	0.0212454
CCZ1	-0.613238	1.56415	0.0212594
MIR106B	-1.19744	1.07358	0.0212649
TRIM45	-1.04258	2.05944	0.0213475
AC118344	-0.908131	1.38229	0.0213662
SNX22	1.25848	1.95374	0.0214079
ORAI2	-0.759064	3.09808	0.0214098
TULP3	-0.708871	3.17945	0.0214167
ADO	0.61696	3.72363	0.0214189
RTN3	0.725288	5.96753	0.0214823
KIF1C	1.00397	4.92812	0.0214874
SFTPC	0.907914	0.830214	0.0215368
GPX8	-1.18625	2.18652	0.0215403
BOLA3-AS1	-0.695539	2.26157	0.0215681
TNFSF9	1.14593	1.28949	0.0215802
CHL1-AS1	-0.830233	0.711362	0.0215957
AC090044	-0.63158	0.339538	0.0216071
CTC-458I2	0.65534	1.2069	0.0216986
PLCL1	1.4867	2.59666	0.0217255
CA10	1.14336	0.871479	0.0217464
RP11-167N5	-0.586512	0.902534	0.0218124
RP11-537E18	-0.594235	0.821957	0.0218192
LSM14A	-0.609122	3.88797	0.0218352
TRMT1	-0.78255	4.18052	0.0218604
LZTS2	0.712909	4.11556	0.0218711
LSR	0.88858	2.2562	0.021889
ARL8A	0.673388	5.6894	0.0218891
CYP7B1	1.17699	1.41437	0.0219682
SMC5	-0.634175	3.42469	0.0219742
SH3GL1	-0.8484	4.59767	0.0219874
PRMT5	-0.633955	3.14636	0.0220054
C2orf81	-0.711309	2.06454	0.0220093
TM9SF1	-0.729571	3.54228	0.0220112
SIX5	-0.847314	1.17611	0.0220865
PDIA4	-1.13297	5.34784	0.0220893
ZYX	-1.00548	5.81354	0.0221393
NECAB1	1.66233	2.4739	0.0222221
ARL2	0.806358	3.89561	0.0222691
AC092675	-1.11087	1.06024	0.0223275
GALNT1	-0.598689	4.07708	0.0223363
FLNA	-1.03103	5.72273	0.0223422
HOXC9	-1.11959	0.625219	0.0223769
FAM19A4	0.881771	0.803081	0.0224014
PCSK6	1.94433	2.64636	0.0224972
MTAP	0.745221	1.40151	0.0225558
FXYD1	0.608814	0.552976	0.0225826
MSRB3	1.07431	2.52635	0.0226152
TTK	-0.653676	0.805237	0.0226447
ABR	0.669831	4.40238	0.0226651
LOX	-3.03747	2.75899	0.0226739
CAB39L	0.861948	2.71559	0.0227013
AK4	-0.592471	3.79752	0.0227239
PLXNB2	-0.783592	5.29867	0.02283
NPHP1	-0.682945	1.1347	0.0228383
KIAA1244	1.26425	2.8628	0.0228845
CENPBD1P1	-0.729082	2.73838	0.022888
NINJ2	1.63497	2.37423	0.0228952
IFT172	-0.896152	2.83263	0.022906
ABHD12B	0.742139	0.966474	0.0229257
C5orf34	-0.637733	0.924901	0.0229366
MAP9	-0.642737	2.34767	0.023011
BAG3	1.38228	4.93102	0.0230247
C21orf119	-0.587404	3.37036	0.0230555
GSN	1.35076	6.08691	0.0230599
E2F5	-0.830965	1.49907	0.0231131
KIF5C	1.28566	4.42207	0.0231306
ZFP62	-0.597868	2.84058	0.0231541
NEK7	0.809386	3.65487	0.0231612
GOT1	0.902801	3.8203	0.023185
RMI1	-0.70529	2.3366	0.0232707
LINC01170	1.05783	0.891418	0.0232784
MT1E	-1.42749	6.61652	0.0233154
KPTN	-0.742762	3.01517	0.0233496
AC117395	-1.14181	1.6557	0.0234106
REPS2	1.14782	1.47284	0.0234492
RP11-1029J19	-0.920315	0.622764	0.023454
CTD-2278I10	-0.632069	0.685575	0.0234844
RP3-323P13	-0.588071	0.284956	0.0235432
TMEM189	0.62148	2.7941	0.0235624
GARS	-0.723297	4.5696	0.0235637
IP6K3	1.8151	2.59089	0.023564
P4HTM	-0.595588	3.43993	0.0236084
SLC31A2	1.1548	1.50263	0.023618
PROB1	-0.71817	1.29995	0.0236404
WIZ	-0.728534	3.69249	0.0236603
CLCN4	1.23048	3.55999	0.0237048
SEPP1	1.17646	4.20805	0.0237252
LOXL1	-1.8412	2.35728	0.02373
CARM1	-0.704702	3.94808	0.0237603
MAP6D1	1.55708	4.35803	0.0237625
XXYLT1	-0.660521	2.21466	0.0238196
LEAP2	-0.80341	0.864068	0.0238704
MXI1	0.886552	4.39185	0.0238837
XPR1	-0.958317	3.04824	0.0239038
INPP5J	-0.640641	1.14944	0.0240281
SHISA9	1.09314	1.33912	0.0240409
RP11-2E17	0.975585	1.24408	0.0240538
KIAA1462	0.784793	1.94051	0.0240681
AL049542	-0.995639	1.9644	0.0240693
IGFBP3	-1.63451	4.30104	0.0241154
AKAP8L	-0.750364	4.06293	0.024161
MITF	0.91247	1.89553	0.0241641
LANCL1	0.905704	5.39625	0.0241683
HELZ2	-0.72993	2.43716	0.0241725
GSDMD	-0.821882	3.32647	0.0241757
MIR3125	-1.41368	1.11882	0.0242045
RP4-630C24	0.848259	0.593781	0.0242615
RBMS3-AS3	0.639057	0.499525	0.0242973
AC103563	1.08587	0.985072	0.0243169
ARHGAP23	1.27069	3.42692	0.0243387
SLC26A7	-2.21706	0.852794	0.0244001
POLR1B	-0.592651	2.26443	0.0244044
CTA-445C9	-0.853977	1.99769	0.0244234
IL1RAP	-1.45384	2.76145	0.0244453
PRKCZ	1.12312	1.70779	0.0244562
BOD1	-0.62551	4.59855	0.0244924
MCCC2	-0.631078	2.76164	0.0245321
MYH15	0.675735	0.805219	0.0245702
AMER2	1.49627	4.05538	0.0245916
PRR5	0.681405	1.55817	0.024653
AC005841	-0.647064	1.09504	0.0246831
RP4-575N6	1.17204	1.45699	0.0247509
AKR1C3	0.934398	1.13352	0.024795
P2RY11	-0.797601	2.16891	0.0248047
FANCE	-0.713202	1.89548	0.0248653
MTMR2	0.683306	3.18531	0.0248797
LRRC37A3	-0.723784	1.63451	0.0248797
CST3	1.16635	8.83662	0.0248911
EBF4	-1.30881	3.11316	0.0249001
RP11-356C4	-0.934845	0.68923	0.0249095
CLTA	0.643879	5.47076	0.0249096
OTUD7A	0.927781	1.35342	0.0249478
POM121L9P	-1.19463	1.46759	0.024991
CHSY1	-1.10538	3.74752	0.0249944
ZBTB45	-0.616647	2.66613	0.0250155
DUSP7	0.750508	2.73136	0.0250183
ADCK4	-0.96886	3.59875	0.0251086
RP11-165A20	0.795091	1.12776	0.0251308
MYEF2	-0.636004	3.0054	0.0251857
OLR1	1.88366	3.58321	0.0251884
KIF2C	-1.09781	1.45696	0.0252228
ZNF862	-0.702175	2.6568	0.0252602
GALR1	-1.30542	0.840382	0.0253825
DNAH11	-0.996973	0.654088	0.0254103
FAM102A	0.925172	5.20882	0.0254401
DPYD	-1.46393	3.22952	0.0254405
KCNJ5	1.64167	1.81594	0.0254413
OR2L13	0.717259	0.600588	0.0254578
DPP6	-1.37314	2.96957	0.025558
ADCY6	-0.705127	2.94616	0.0255825
SHROOM4	0.838288	1.60667	0.0255972
PDCD4	0.620503	3.40599	0.0256186
FAM64A	-1.17124	1.41858	0.0256279
RAPGEF5	1.72309	3.60123	0.0256679
CDC25C	-0.655969	0.585335	0.0256708
FAM196B	1.1215	1.12883	0.0256862
RP11-10C24	-0.595266	0.958748	0.0256878
LRRC4	1.07725	2.54749	0.0257125
KIAA1715	-0.637403	3.18464	0.0257363
KIF15	-1.0046	1.21929	0.0258232
STK32C	1.04652	2.55369	0.0258423
HIC1	-0.904658	1.62733	0.0258971
SIN3B	-0.866222	4.21031	0.0258991
SIGIRR	0.955457	2.28298	0.0259792
POLD2	-0.78547	4.72144	0.0259975
C16orf3	-0.850779	0.975981	0.0260188
IQCE	-0.618061	2.98767	0.0260759
DBF4	-0.650025	1.36823	0.0260925
DOCK10	1.20031	3.27832	0.0262442
SIRT2	0.977384	5.26403	0.0262834
MAP7D3	-0.639267	1.29161	0.0263001
HAS2	-1.6139	1.58968	0.0263218
JAM3	0.788181	4.69709	0.0263346
KLHL2	1.11356	3.76771	0.026355
KDM3A	-0.718147	3.05753	0.0263854
TP53	-0.811191	3.41183	0.0264157
RNU6-1016P	-0.757081	2.50154	0.0264271
HNRNPAB	-0.741911	5.50754	0.0264369
TMEM147	-0.696818	4.83264	0.0264479
GSN-AS1	0.74551	1.17044	0.0264618
AC034220	-0.585489	1.62825	0.0264823
AC092384	-1.7344	1.12599	0.0265324
INHA	-1.03349	1.47211	0.0265429
VAT1L	2.31919	2.70109	0.026569
GPATCH1	-0.598151	1.89566	0.0266016
WNT5A-AS1	-0.996668	2.34541	0.0266233
RP6-74O6	-0.694639	0.624142	0.0266976
CYBRD1	-0.680701	4.6237	0.0268326
MIR3192	-0.952614	0.981974	0.0268437
BCAT1	-1.69559	3.35593	0.026888
IGSF3	-1.5511	2.281	0.0269466
HHIP	1.65822	1.77453	0.0269594
AMOTL2	1.03796	3.3703	0.0270336
SOX5	-1.0921	1.58269	0.0270971
FAM107B	1.82916	3.92073	0.0271041
SLC16A2	-0.755287	3.48662	0.0271313
CDT1	-0.687733	1.4309	0.027157
GNG7	1.14991	4.79826	0.027166
MTA1	-0.815936	2.75668	0.02718
AC093673	-1.07788	3.92458	0.0272519
MAD2L1	-0.944891	1.51158	0.0273127
H2AFV	-0.597382	5.39512	0.0273271
CADM3	1.62673	3.92807	0.0273341
FKBP10	-1.29835	4.03623	0.02736
AC007796	-0.607255	0.501435	0.0273959
ZNF334	-0.931692	2.24541	0.0273981
LMAN2	-0.662159	5.55321	0.0273999
CTD-2049O4	1.00867	1.06165	0.0274512
TNKS1BP1	-0.694572	4.21932	0.0274527
AC021860	-0.629532	1.07616	0.0274659
CTNNBIP1	0.668325	3.20673	0.0274952
SLC29A3	0.936454	2.25043	0.0275298
MIR657	1.99351	2.26844	0.027554
ZNF160	-0.590858	2.63217	0.0275676
TF	1.83119	5.76044	0.0276075
ORC1	-0.641906	0.77979	0.0276322
CKAP4	-0.956526	4.13603	0.0276673
GSAP	-0.994016	2.59035	0.0276983
FNDC4	-0.852027	4.46364	0.0277234
C9orf117	-1.00406	0.711553	0.0278254
QPCTL	-0.775239	2.42627	0.0278753
C19orf26	-1.07864	2.81687	0.0279134
NDNF	-1.51999	1.15413	0.027946
AOX1	-0.807945	0.757683	0.0279787
RP11-282E4	-0.863591	0.401177	0.0279974
GNB3	-0.644804	0.84234	0.0280086
MIEN1	0.603444	3.25127	0.0280222
ATP6V1G2	1.23393	1.47494	0.0280289
NES	-1.41195	6.69348	0.028053
WSCD1	-0.923754	3.47875	0.0281155
FAM201A	0.694589	0.917038	0.0281964
TRGV3	0.592973	0.742547	0.0282193
RNA5SP219	-0.738946	0.525395	0.0282856
LGR5	0.881146	0.901652	0.0283119
CDK20	-0.678864	2.46643	0.0283347
MLTK	-0.586709	2.24224	0.0283877
GATAD1	-0.83354	4.06793	0.0284259
HPN-AS1	1.03163	1.21029	0.0284488
VN1R82P	-0.838881	1.3917	0.0284947
HENMT1	0.818507	1.58998	0.0285302
FAM53B-AS1	1.10416	0.936628	0.0285525
ZIC1	-1.30595	2.62656	0.028575
GLUD1	0.80861	5.52714	0.0286156
PLCH2	1.41658	2.22318	0.0286722
NXPE3	1.02844	2.90439	0.0287087
TLE1	-1.03605	3.74159	0.0287195
FANCI	-0.879082	1.62348	0.0287275
MAMDC4	-0.740065	2.44157	0.0287584
TMEM126B	0.681178	4.11145	0.0288026
CDH24	-1.30901	2.19267	0.0288273
DSCAML1	1.41009	2.39823	0.0288548
CEP120	-0.597274	2.53606	0.0288595
MKRN3	-0.746115	1.36277	0.0288867
CTC-444N24	-0.701153	1.96231	0.0288999
PI4K2A	0.595978	3.39644	0.0289223
MAGEE1	0.979937	1.23373	0.0289859
RCC1	-0.730147	2.3251	0.0290174
RP11-5C23	-1.05368	2.58917	0.0290249
ZNF544	-0.695974	1.67622	0.0290511
CHERP	-0.769794	3.15831	0.0290573
ADD3	1.3632	5.04279	0.0290607
ZNF865	-0.730217	3.27492	0.0291092
NPIPA5	-1.12481	1.53115	0.0291189
SETBP1	-0.776036	1.74955	0.0291285
AC023137	0.839687	0.587781	0.029131
DHX40	-0.679156	3.66813	0.0291684
SCARA3	1.09489	6.21088	0.0291835
RXRG	1.14733	0.949057	0.0291898
AC024896	0.95789	0.670523	0.0292035
VPS37D	-0.75884	1.64538	0.0292101
ADAMTSL1	-0.996046	0.796199	0.0292228
C1QTNF4	1.68417	2.25306	0.0292276
EMX2	0.945144	2.02037	0.0292409
HSPB8	2.0814	5.40789	0.0292578
QPRT	0.824261	3.56561	0.0292937
SEMA6A	-0.776224	3.6525	0.029307
EFEMP2	-1.14251	3.76996	0.0293126
DHRSX	-0.626555	2.77099	0.0293247
AURKA	-0.612663	1.54968	0.0293496
IGFBP2	-1.84053	5.54698	0.0293601
AC007773	-1.09915	0.709531	0.029387
RPL18AP7	-0.675753	1.08966	0.0294675
RP11-416O18	-1.23598	0.50992	0.0295036
MNS1	-0.726631	1.94152	0.0295356
KCNK12	0.792609	0.889394	0.0295629
PWWP2B	0.688943	2.30441	0.0295916
HIST1H2BC	1.18744	1.79345	0.0296507
TINAGL1	0.802476	1.64654	0.0296647
EGLN3	-0.621359	3.34362	0.029681
ASPM	-0.927707	0.930307	0.0296861
ACSS3	-1.59776	2.92258	0.02971
CPT1C	-0.808049	3.12594	0.0297223
KB-208E9	-0.734286	0.726584	0.0297339
KMT2E-AS1	-0.765168	2.43929	0.0297425
UBAC2-AS1	0.601562	0.812443	0.0297641
RALGDS	0.676626	5.25763	0.0297738
JAKMIP2	-0.713452	3.32286	0.029792
FOXD3	-0.847275	0.662615	0.0298113
AJAP1	0.837805	1.00344	0.0299167
FZD3	-1.07089	2.28225	0.0299259
COX14	0.620863	4.05804	0.0299289
CPM	1.50283	3.53726	0.0300114
MYO1D	1.57186	2.74119	0.0300174
RP11-22P6	-0.67164	1.04364	0.0300537
GRAMD1A	-0.603449	3.79489	0.0300538
MIR1249	0.868462	2.39485	0.030077
HIST1H4K	0.681035	0.476724	0.0301206
A4GALT	1.19484	1.82176	0.0302014
ZBTB21	-0.727251	2.37223	0.0302047
NBPF15	-0.619989	1.72103	0.0302125
PRICKLE1	-0.861384	1.0493	0.0303427
KIF14	-0.766571	0.750893	0.0303612
ABCA13	-2.41617	1.27812	0.0303692
SLC5A11	1.60336	2.42012	0.0304334
CLDN15	-0.633586	2.5461	0.0304726
GFOD1	0.727156	1.68304	0.0304865
FBXO21	-0.740169	3.95752	0.0305183
C10orf128	1.27802	2.17258	0.030538
CTD-2538G9	-0.981584	1.71654	0.0305772
NIPAL3	1.19801	3.49736	0.0305815
BCHE	-1.6062	3.72444	0.0306329
SKA3	-0.906328	1.06097	0.0307306
AKAP12	-1.76995	4.61046	0.0307313
CFB	-1.17926	0.993922	0.0307353
ULBP2	-1.04874	1.24542	0.030795
NOP2	-0.596064	2.96269	0.0308455
GCSH	0.71268	3.26115	0.0309057
FAM227A	-0.788007	0.88549	0.0309269
SUGP2	-0.804544	4.41479	0.0310332
NDRG2	1.76719	6.04478	0.0310424
ANO4	1.21617	1.60877	0.0310498
PPFIBP2	0.878909	2.27837	0.0311112
RP11-14N7	0.75832	2.32925	0.0311125
KCNG1	-1.14803	0.872722	0.031114
LEPREL4	-0.964976	2.09299	0.0311252
C12orf76	0.59574	3.02841	0.0311629
ANK3	1.32844	1.83827	0.0311645
RPS6KA6	0.722525	0.640666	0.0312681
LSM7	-0.910325	4.51402	0.0312699
TMEFF1	0.639954	0.909737	0.0313122
WTAP	-0.849424	4.22681	0.0313359
SPC24	-1.12802	1.36522	0.0313557
WBSCR16	-0.621885	1.97897	0.0313581
DROSHA	-0.614756	3.17829	0.0314316
ILF3-AS1	-0.818251	4.09123	0.0314454
RP11-661C3	-0.649983	0.654452	0.0314901
SERINC5	0.888392	2.58148	0.031509
FAM118B	0.592943	2.90714	0.0315771
RNF152	0.614158	1.16846	0.0315956
AC099754	0.810511	0.766142	0.0316428
CTC-525D6	0.753921	0.63853	0.0316787
PCBP4	0.72875	4.92159	0.0316938
SYTL3	-0.614006	1.91082	0.0317503
PPP1R1A	1.75257	1.56016	0.0317507
ATP13A4	-1.52549	2.96475	0.0317659
NDUFA13	-0.657796	0.863065	0.0318303
AC004540	-1.60585	1.34395	0.0318445
SLC48A1	0.918041	4.81494	0.0318475
TCEAL2	0.997117	4.76702	0.0319388
LINC01094	0.765738	3.81626	0.0319483
EDIL3	2.12577	4.38333	0.0319499
LMAN1	-0.733096	4.21631	0.0319964
CNR1	-1.78958	2.8898	0.0320325
PITX1	-1.01182	0.745575	0.0321345
PAQR8	1.4018	4.70941	0.0322096
XYLT2	-0.614552	2.82585	0.0322153
ATL1	0.829539	2.60616	0.0323958
PCDHB14	-1.21759	1.92016	0.032408
SLC25A6	0.689499	7.03584	0.0324407
RP11-116N8	1.01898	1.63644	0.0324797
AC010731	-0.769453	1.06403	0.0324964
GLDN	1.50129	2.62433	0.0325126
SPAG1	-0.808477	1.87594	0.0325217
EYA4	-1.76411	1.19323	0.0325372
ARHGAP21	0.738069	5.21549	0.0325486
RP11-730A19	0.938045	1.14268	0.0325766
RP5-855D21	-0.616428	1.4352	0.0326056
RGL1	0.704634	4.39412	0.0326589
RPS2P32	-0.658811	1.44076	0.0326748
NAMPTL	-1.06447	1.39694	0.032724
MST1	-0.922001	2.42172	0.0327291
ZNF423	0.8291	1.48766	0.0327979
MCF2L	0.82427	2.42007	0.0328145
FOLR1	-1.0209	1.30966	0.0328222
AC005943	-0.688786	1.33337	0.0328911
ECI2	-0.694501	3.12463	0.0328967
AP001257	0.882725	0.822278	0.0329721
ZNF175	-0.599804	2.02299	0.0330301
POLE	-0.698092	1.40023	0.0330489
HS3ST2	1.65587	1.94779	0.0330565
PACS2	0.828743	3.80167	0.0331084
RASAL1	1.49181	1.28965	0.0331856
CRTAC1	1.15163	1.45753	0.033215
CDH13	0.956046	2.08552	0.0332566
DOCK7	-0.970779	3.37299	0.0332652
UBE2H	-0.771091	5.47729	0.0332851
MID1IP1	0.929134	5.60844	0.0332948
LAMTOR1	0.663047	5.35134	0.0333057
SHROOM3	-0.828179	1.47396	0.0333089
TMEM63A	1.26944	3.97269	0.033401
GPR125	-1.01539	2.84969	0.0334928
RP11-42O15	-0.653588	0.628402	0.03351
NDN	1.26533	4.09224	0.0335913
ZNF155	-0.58811	1.3038	0.0336159
PSRC1	-1.17131	5.16562	0.0336329
HMG20B	-0.638589	4.17525	0.0336932
CAMK2D	-0.655154	4.28183	0.0337869
AC012146	0.770963	1.93563	0.0338042
KCNA5	0.870674	0.733086	0.0338093
ZNF221	-0.620105	1.16432	0.0338368
FAM83D	-0.853439	1.12478	0.0338869
PDIA5	-0.851383	1.73594	0.0339035
POR	-0.591698	2.89051	0.0339042
RASGRF2	1.22112	1.62413	0.0340265
ACOX2	-0.929325	2.04076	0.0340422
GNAL	0.735388	0.879218	0.0340442
VN1R81P	-1.14328	1.75714	0.0341615
SLC16A4	-1.20963	2.50775	0.0342211
RAD54L	-0.667594	1.19861	0.0342412
SNRNP70	-0.943908	6.61567	0.0342991
ZNF253	-0.697959	2.26794	0.0343174
HOXD1	1.21233	1.13521	0.0343306
NRF1	-0.722888	2.80929	0.0343707
COX17	0.627271	3.7424	0.0344084
PIEZO2	1.22389	1.47206	0.0344965
AR	-0.924706	1.31689	0.034556
BCL6	-0.934928	4.98028	0.0345848
RPL24P8	0.678805	1.22472	0.0345986
CISD1	0.701604	3.1109	0.0346059
PTP4A2P2	0.699781	1.03726	0.0346939
MGAT5	0.626174	4.03962	0.0347655
ENOX1	0.61456	2.29347	0.0348184
RP11-25I15	-1.19603	0.553104	0.034903
GLTSCR1	-0.628133	2.40846	0.034907
C10orf90	1.19817	2.09839	0.0349863
TSPAN6	-0.866916	4.06434	0.0349967
LDLR	-0.670062	1.85173	0.0350167
LEPRE1	-0.730186	2.62706	0.0350338
SPTLC2	0.925269	3.67019	0.0350489
KCNIP3	1.09915	1.41994	0.0352084
GPSM2	0.689535	2.671	0.0352536
TYROBP	0.996112	6.78768	0.035312
ZNF682	-0.5918	1.69814	0.0353213
ECT2	-0.675755	1.99759	0.0353868
TROAP	-1.06003	1.21164	0.0353879
RP11-600F24	-0.8539	1.37611	0.0354299
KCNH1	0.97466	0.965065	0.0354525
RP3-342P20	-0.868417	1.35441	0.0355516
ATP1B1	1.08111	5.85041	0.035655
PLCG1	-0.803333	5.09276	0.0356959
AURKC	-0.960215	1.36304	0.035733
MAP4K4	0.669122	5.02461	0.0357624
ESPL1	-0.739264	0.907057	0.0358358
DZANK1	-0.598496	1.27224	0.0358606
CNTFR	1.40841	3.25056	0.0359169
ANLN	1.47502	4.65754	0.0359384
DPP10-AS1	0.899625	0.735523	0.0360051
MFI2-AS1	-0.904709	2.49501	0.0360114
TUFT1	-0.659433	1.30316	0.0360139
E2F7	-0.720825	0.903166	0.0360999
MUM1	-0.725238	3.60248	0.0361204
LRRC46	-0.78864	0.983182	0.03622
LYNX1	1.14643	3.77775	0.0362434
HEBP2	-0.587793	1.97887	0.036313
RNF125	1.03206	1.19984	0.0364031
GPX7	-0.860164	2.81811	0.0364184
CCDC71L	0.876746	1.79101	0.0364677
PDIA6	-0.61934	4.92822	0.0364879
SEMA4B	-0.985178	3.42676	0.0364936
LDLRAP1	1.28262	2.7276	0.0365092
TPX2	-1.19686	2.38753	0.0365198
TARSL2	0.70157	3.078	0.0365478
AC011242	-0.763061	1.27788	0.0365797
CTD-3030D20	-0.727579	1.81359	0.0365861
PGAM1	0.685707	5.39777	0.0366067
LHFP	-0.704252	5.15722	0.0366365
TPT1P9	0.690387	2.04935	0.0366367
SHROOM2	-0.651243	1.67135	0.0366464
CDH11	-1.204	3.48808	0.0367012
TRIP13	-0.682024	1.21246	0.0367108
KCNQ1DN	1.0372	0.902366	0.0368263
ZNF181	-0.761084	2.88267	0.0368534
WDR54	-0.593538	2.90684	0.0368954
GIMAP7	0.644896	3.14655	0.0369855
ENPP6	1.1542	2.17551	0.0370346
MAP3K4	-0.621731	2.4868	0.0371416
CDC20	-0.821081	2.379	0.0373379
NLGN4X	-1.11435	2.74743	0.0374666
PLOD2	-1.19765	3.6669	0.0374784
LRRC63	0.809685	0.8357	0.037485
GM2A	0.617332	5.13421	0.0374925
TMEM52B	0.74168	0.915506	0.0374965
RNASE6	0.853143	4.69349	0.0375695
TBX15	-1.15123	1.55758	0.0375802
C9orf64	-0.982547	2.81908	0.0376156
HSPA12A	0.971606	1.67848	0.0376306
KRI1	-0.711592	3.34561	0.0376603
YTHDF1	-0.761924	4.8688	0.0377003
RP1-140K8	-0.699694	0.486218	0.0378352
ARHGEF3	-0.872228	3.20681	0.0379005
TOP3B	-0.618174	2.20549	0.0379633
HS6ST2	-1.28861	1.34337	0.0379786
CTB-36O1	1.3968	1.78887	0.0380046
YJEFN3	-0.959712	2.07576	0.0380138
TMEM91	-0.926991	2.07557	0.0380528
BRSK2	0.959567	2.50183	0.0380765
ZDHHC11B	1.21348	2.69354	0.0381384
ZSCAN1	0.956428	1.12307	0.0381484
MAN1B1	-0.618662	3.85964	0.0381552
ABLIM3	1.06063	3.2294	0.0381575
NRP1	-0.806539	3.25789	0.0382264
RBBP8	-0.643713	2.53482	0.0382538
CA2	1.56521	6.45862	0.0382555
CTA-276O3	-0.837691	1.18392	0.038269
CCNL2	-0.836322	4.82318	0.0382725
TNKS2-AS1	0.808944	0.844588	0.0382898
CHRNA9	-2.65142	1.90146	0.0383007
RAB30	0.835617	2.5125	0.0383213
PLEKHA4	-0.883028	4.27451	0.0383625
HOXC4	-1.28804	1.41264	0.0383702
ZNF827	-0.85695	2.49783	0.0383815
CHPT1	-1.13737	3.96748	0.0383988
NCAPG	-0.977063	1.20533	0.0384242
LINC00106	0.771384	3.22893	0.0385334
BEST1	1.48812	3.12203	0.0385445
TMED1	-0.631937	3.08221	0.0386022
PPIF	1.03371	4.46198	0.0386036
TRABD	-0.596139	3.947	0.0386129
AC114730	-0.936147	1.32373	0.0386862
TREM2	1.25459	5.98632	0.0387185
RP11-490K7	-0.765508	0.997137	0.0387602
CC2D1A	-0.810764	3.97548	0.0387819
PLEK	1.16994	3.47168	0.0388525
INPP5F	0.810593	3.42862	0.0388713
RNU2-51P	-0.599406	0.38366	0.0389256
QDPR	1.53	6.23371	0.0389385
IL1RAPL1	0.674238	0.983246	0.0389403
OVGP1	-0.739773	1.35007	0.039003
CTD-2127H9	-0.84052	0.992312	0.0390166
DTHD1	-0.948614	0.642632	0.0390511
ACHE	-1.17942	2.99697	0.0390661
RNU6-327P	0.611935	1.00778	0.0391092
SALL3	-0.895223	1.23228	0.0391472
CTD-2085J24	-0.750864	2.00542	0.039207
RNU4-47P	1.00153	1.09038	0.039216
RP11-318K12	-0.905411	0.771988	0.0392635
KHSRP	-0.604827	5.4708	0.0392709
STK33	-0.909043	1.8417	0.0393745
RNF13	0.713112	5.32075	0.0393785
LAMA2	-1.08759	2.58912	0.0394263
SH3BGRL3	0.659764	5.66806	0.0394309
ZNF302	-0.698916	3.80305	0.0394976
C8orf37	-0.68185	1.82457	0.0395788
AC005740	0.617728	0.82196	0.0395793
ABTB2	0.724029	2.52132	0.0396099
FOXC1	-0.590054	1.86322	0.0396178
FAM124A	1.29938	2.55296	0.039622
GAS1	-1.91234	3.11128	0.039623
CD320	-1.13566	4.07847	0.039635
CNTN3	0.996528	0.807139	0.0396548
NPIPA1	-0.626875	1.48441	0.0397739
C1R	-1.86087	5.00324	0.0398547
FANCC	-0.591651	1.41646	0.0399042
CTU1	-0.591884	2.20979	0.0399378
PCSK4	-0.910283	2.08067	0.0399439
CCDC173	-0.64049	0.775631	0.0399853
AGTPBP1	0.612741	3.30682	0.0400748
ABCA2	1.33821	6.0806	0.0402313
ICA1L	-0.721513	2.1861	0.0402654
BASP1	1.44196	4.08214	0.0403705
QTRT1	-0.857827	4.63909	0.040439
AL356776	0.886256	0.992677	0.0404429
[truncated: 203 more rows]
